# Supplementary material for: Latitudinal changes in the lipid content and fatty acid profiles of juvenile female red squat lobsters (Pleuroncodes monodon) in breeding areas of the Humboldt Current System
Source: PLoS One. 2021 Jun 22;16(6):e0253314. doi: 10.1371/journal.pone.0253314 (PMC8219126; doi:10.1371/journal.pone.0253314)
Supplement: S1 File — (XLSX) [file pone.0253314.s006.xlsx]

## Sheet: GAM
Month	Coquimbo SST (°C)	Concepción SST (°C)	Coquimbo Chl-a (mg m3)	Concepción Chl-a (mg m3)
1	18.61	14.8675	1.78032	1.33302					Locality	Month			Locality	Month	SST	Chl-a				Month	SST-NFU	SST-SFU	Chla-NFU	Chla-SFU
1	18.83	17.5875	1.49364	2.96385					1	1		1	1	1	18.61	1.78032			1	1	18.61	14.8675	1.78032	1.33302
1	18.42	17.425	0.93623	1.2846					1	1		2	1	1	18.83	1.49364			2	1	18.83	17.5875	1.49364	2.96385
1	18.82	17.295	0.400016	1.63988					1	1		3	1	1	18.42	0.93623			3	1	18.42	17.425	0.93623	1.2846
2	20.72	15.0925	0.389386	3.01915					1	1		4	1	1	18.82	0.400016			4	1	18.82	17.295	0.400016	1.63988
2	17.465	15.7075	0.796363	1.23632					1	2		5	1	2	20.72	0.389386			5	2	20.72	15.0925	0.389386	3.01915
2	17.45	14.695	1.14603	1.63106					1	2		6	1	2	17.465	0.796363			6	2	17.465	15.7075	0.796363	1.23632
2	17.31	14.5225	0.801866	1.72845					1	2		7	1	2	17.45	1.14603			7	2	17.45	14.695	1.14603	1.63106
3	18.685	14.3075	0.753874	3.26622					1	2		8	1	2	17.31	0.801866			8	2	17.31	14.5225	0.801866	1.72845
3	17.845	14.15	1.59242	2.85612					1	3		9	1	3	18.685	0.753874			9	3	18.685	14.3075	0.753874	3.26622
3	19.39	14.0425	0.634377	1.60868					1	3		10	1	3	17.845	1.59242			10	3	17.845	14.15	1.59242	2.85612
3	17.605	14.2	0.90225	2.74171					1	3		11	1	3	19.39	0.634377			11	3	19.39	14.0425	0.634377	1.60868
4	18.285	14.05	0.606725	1.09972					1	3		12	1	3	17.605	0.90225			12	3	17.605	14.2	0.90225	2.74171
4	15.505	13.9425	0.288424	0.780017					1	4		13	1	4	18.285	0.606725			13	4	18.285	14.05	0.606725	1.09972
4	15.025	14.2925	0.654669	0.691039					1	4		14	1	4	15.505	0.288424			14	4	15.505	13.9425	0.288424	0.780017
4	16.815	14.4444	0.623949	0.723444					1	4		15	1	4	15.025	0.654669			15	4	15.025	14.2925	0.654669	0.691039
5	15.689	14.8453	0.697333	0.766666					1	4		16	1	4	16.815	0.623949			16	4	16.815	14.4444	0.623949	0.723444
5	15.82	14.93	0.744869	0.7478					1	5		17	1	5	15.689	0.697333			17	5	15.689	14.8453	0.697333	0.766666
5	15.335	14.7644	0.740898	0.831346					1	5		18	1	5	15.82	0.744869			18	5	15.82	14.93	0.744869	0.7478
6	14.47	14.38	1.81854	1.13673					1	5		19	1	5	15.335	0.740898			19	5	15.335	14.7644	0.740898	0.831346
6	14.105	14.2725	0.911476	0.77493					1	6		20	1	6	14.47	1.81854			20	6	14.47	14.38	1.81854	1.13673
6	13.44	13.4125	0.934746	0.845467					1	6		21	1	6	14.105	0.911476			21	6	14.105	14.2725	0.911476	0.77493
6	13.14	12.82	0.994433	2.75978					1	6		22	1	6	13.44	0.934746			22	6	13.44	13.4125	0.934746	0.845467
7	15.09	12.3175	0.410955	0.670473					1	6		23	1	6	13.14	0.994433			23	6	13.14	12.82	0.994433	2.75978
7	14.04	12.865	0.776256	0.843289					1	7		24	1	7	15.09	0.410955			24	7	15.09	12.3175	0.410955	0.670473
7	14.415	12.4313	0.562123	0.935529					1	7		25	1	7	14.04	0.776256			25	7	14.04	12.865	0.776256	0.843289
7	13.99	12.825	0.502574	1.02798					1	7		26	1	7	14.415	0.562123			26	7	14.415	12.4313	0.562123	0.935529
8	13.475	13.185	0.511606	0.994802					1	7		27	1	7	13.99	0.502574			27	7	13.99	12.825	0.502574	1.02798
8	13.595	13.03	0.750098	1.51549					1	8		28	1	8	13.475	0.511606			28	8	13.475	13.185	0.511606	0.994802
8	13.46	12.74	1.44938	2.32982					1	8		29	1	8	13.595	0.750098			29	8	13.595	13.03	0.750098	1.51549
8	13.542	12.225	4.74448	1.43655					1	8		30	1	8	13.46	1.44938			30	8	13.46	12.74	1.44938	2.32982
9	13.385	13.085	0.827123	2.6974					1	8		31	1	8	13.542	4.74448			31	8	13.542	12.225	4.74448	1.43655
9	13.73	13.1275	1.64549	0.807959					1	9		32	1	9	13.385	0.827123			32	9	13.385	13.085	0.827123	2.6974
9	13.85	12.775	1.10386	3.64893					1	9		33	1	9	13.73	1.64549			33	9	13.73	13.1275	1.64549	0.807959
9	13.92	13.3925	0.962686	1.60137					1	9		34	1	9	13.85	1.10386			34	9	13.85	12.775	1.10386	3.64893
10	13.515	13.21	0.788699	0.790569					1	9		35	1	9	13.92	0.962686			35	9	13.92	13.3925	0.962686	1.60137
10	14.055	13.295	3.57762	0.496439					1	10		36	1	10	13.515	0.788699			36	10	13.515	13.21	0.788699	0.790569
10	14.89	13.3075	1.43624	0.58867					1	10		37	1	10	14.055	3.57762			37	10	14.055	13.295	3.57762	0.496439
10	14.31	13.9625	1.20989	0.659562					1	10		38	1	10	14.89	1.43624			38	10	14.89	13.3075	1.43624	0.58867
11	14.74	12.835	2.06936	4.4306					1	10		39	1	10	14.31	1.20989			39	10	14.31	13.9625	1.20989	0.659562
11	16.705	12.2775	0.800208	7.28169					1	11		40	1	11	14.74	2.06936			40	11	14.74	12.835	2.06936	4.4306
11	17.79	14.5775	0.538473	0.966103					1	11		41	1	11	16.705	0.800208			41	11	16.705	12.2775	0.800208	7.28169
12	17.97	14.69	2.20332	1.37539					1	11		42	1	11	17.79	0.538473			42	11	17.79	14.5775	0.538473	0.966103
12	16.875	14.3625	1.68297	1.70072					1	12		43	1	12	17.97	2.20332			43	12	17.97	14.69	2.20332	1.37539
12	15.84	14.265	1.64526	2.59707					1	12		44	1	12	16.875	1.68297			44	12	16.875	14.3625	1.68297	1.70072
12	18.1	15.7225	2.1226	1.80039					1	12		45	1	12	15.84	1.64526			45	12	15.84	14.265	1.64526	2.59707
									1	12		46	1	12	18.1	2.1226			46	12	18.1	15.7225	2.1226	1.80039
									2	1		47	2	1	14.8675	1.33302
									2	1		48	2	1	17.5875	2.96385
									2	1		49	2	1	17.425	1.2846
									2	1		50	2	1	17.295	1.63988
									2	2		51	2	2	15.0925	3.01915
									2	2		52	2	2	15.7075	1.23632
									2	2		53	2	2	14.695	1.63106
									2	2		54	2	2	14.5225	1.72845
									2	3		55	2	3	14.3075	3.26622
									2	3		56	2	3	14.15	2.85612
									2	3		57	2	3	14.0425	1.60868
									2	3		58	2	3	14.2	2.74171
									2	4		59	2	4	14.05	1.09972
									2	4		60	2	4	13.9425	0.780017
									2	4		61	2	4	14.2925	0.691039
									2	4		62	2	4	14.4444	0.723444
									2	5		63	2	5	14.8453	0.766666
									2	5		64	2	5	14.93	0.7478
									2	5		65	2	5	14.7644	0.831346
									2	6		66	2	6	14.38	1.13673
									2	6		67	2	6	14.2725	0.77493
									2	6		68	2	6	13.4125	0.845467
									2	6		69	2	6	12.82	2.75978
									2	7		70	2	7	12.3175	0.670473
									2	7		71	2	7	12.865	0.843289
									2	7		72	2	7	12.4313	0.935529
									2	7		73	2	7	12.825	1.02798
									2	8		74	2	8	13.185	0.994802
									2	8		75	2	8	13.03	1.51549
									2	8		76	2	8	12.74	2.32982
									2	8		77	2	8	12.225	1.43655
									2	9		78	2	9	13.085	2.6974
									2	9		79	2	9	13.1275	0.807959
									2	9		80	2	9	12.775	3.64893
									2	9		81	2	9	13.3925	1.60137
									2	10		82	2	10	13.21	0.790569
									2	10		83	2	10	13.295	0.496439
									2	10		84	2	10	13.3075	0.58867
									2	10		85	2	10	13.9625	0.659562
									2	11		86	2	11	12.835	4.4306
									2	11		87	2	11	12.2775	7.28169
									2	11		88	2	11	14.5775	0.966103
									2	12		89	2	12	14.69	1.37539
									2	12		90	2	12	14.3625	1.70072
									2	12		91	2	12	14.265	2.59707
									2	12		92	2	12	15.7225	1.80039

## Sheet: Final table
	Fishing unit	Environmental variable	January	Febraury	March	April	May	June	July	August	September	October	November	Dicember
	NFU	SST (°C)	18.67 ± 0.1	18.24 ± 0.83	18.38 ± 0.41	16.41 ±0.73	15.61 ± 0.14	13.79 ± 0.3	14.38 ± 0.25	13.52 ± 0.03	13.72 ± 0.12	14.19 ± 0.29	16.41 ± 0.89	17.2 ± 0.53
		Chl-a (mg m3)	1.15 ± 0.31	0.78 ± 0.15	0.97 ± 0.21	0.54 ± 0.09	0.73 ± 0.02	1.16 ± 0.22	0.56 ± 0.08	1.86 ± 0.98	1.13 ± 0.18	1.75 ± 0.62	1.14 ± 0.47	1.19 ± 0.15
	SFU	SST (°C)	16.79 ± 0.64	15 ± 0.26	14.17 ± 0.06	14.18 ± 0.11	14.85 ± 0.05	13.72 ± 0.37	12.61 ± 0.14	12.79 ± 0.21	13.09 ± 0.13	13.44 ± 0.17	13.23 ± 0.69	14.76 ± 0.33
		Chl-a (mg m3)	1.81 ± 0.39	1.9 ± 0.39	2.62 ± 0.35	0.82 ± 0.09	0.78 ± 0.03	1.38 ± 0.47	0.87 ± 0.08	1.57 ± 0.28	2.19 ± 0.62	0.63 ± 0.06	4.23 ± 1.83	1.87 ± 0.26
		SST Coquimbo	January	Febraury	March	April	May	June	July	August	September	October	November	Dicember
		promedio	18.67	18.2362	18.3812	16.4075	15.6147	13.7887	14.3837	13.518	13.7212	14.1925	16.4117	17.1962
		d.e.	0.195107	1.6573	0.81649	1.46252	0.250899	0.607349	0.507598	0.0624978	0.2375	0.57103	1.54601	1.058
		e.e.	0.0975534	0.828652	0.408245	0.731259	0.144857	0.303675	0.253799	0.0312489	0.11875	0.285515	0.892591	0.528998
		Chl Coquimbo	January	Febraury	March	April	May	June	July	August	September	October	November	Dicember
		promedio	1.15255	0.783411	0.970731	0.543442	0.7277	1.1648	0.562977	1.86389	1.13479	1.75311	1.13602	1.91354
		d.e.	0.611976	0.309439	0.428701	0.171164	0.0263731	0.437224	0.155186	1.96119	0.358723	1.24558	0.81883	0.290295
		e.e.	0.305988	0.15472	0.214351	0.0855822	0.0152265	0.218612	0.0775928	0.980595	0.179361	0.622791	0.472752	0.145147
		SST Concepción	January	Febraury	March	April	May	June	July	August	September	October	November	Dicember
		promedio	16.7937	15.0044	14.175	14.1824	14.8465	13.7212	12.6097	12.795	13.095	13.4437	13.23	14.76
		d.e.	1.28973	0.526013	0.110095	0.227941	0.0828313	0.740587	0.276118	0.422394	0.253023	0.348535	1.1998	0.666917
		e.e.	0.644865	0.263006	0.0550474	0.113971	0.0478227	0.370293	0.138059	0.211197	0.126512	0.174268	0.692704	0.333459
		Chl Concepción	January	Febraury	March	April	May	June	July	August	September	October	November	Dicember
		promedio	1.80534	1.90375	2.61818	0.823554	0.781937	1.37923	0.869318	1.56917	2.18892	0.63381	4.22613	1.86839
		d.e.	0.788201	0.773445	0.709677	0.187744	0.0438164	0.933598	0.152506	0.556464	1.24398	0.124023	3.16275	0.518576
		e.e.	0.394101	0.386723	0.354838	0.093872	0.0252974	0.466799	0.0762532	0.278232	0.62199	0.0620114	1.82602	0.259288

## Sheet: SST_Coquimbo_2016
Title:,"Time Series, Area-Averaged of Sea Surface Temperature at 11 microns (Day) 8-daily 4 km [MODIS-Aqua ()"										-71.6638,-30.0133,-71.6116,-29.9638
User Start Date:,2016-01-01T00:00:00Z
User End Date:,2016-12-31T23:59:59Z
User Bounding Box:,"-71.6638,-30.0133,-71.6116,-29.9638"
Data Bounding Box:,"-71.6458,-29.9792,-71.6458,-29.9792"
URL to Reproduce Results:,"https://giovanni.gsfc.nasa.gov/giovanni/#service=ArAvTs&starttime=2016-01-01T00:00:00Z&endtime=2016-12-31T23:59:59Z&bbox=-71.6638,-30.0133,-71.6116,-29.9638&data=MODISA_L3m_SST_8d_4km_R2019_0_sst&variableFacets=dataFieldMeasurement%3ASea%20Surface%20Temperature%3B&portal=GIOVANNI&format=json"
Fill Value (mean_MODISA_L3m_SST_8d_4km_R2019_0_sst):, -32767
time, mean_MODISA_L3m_SST_8d_4km_R2019_0_sst		SST
2016-01-01 00:15:01		18.61	1	promedio	18.67		SST Coquimbo	January	Febraury	March	April	May	June	July	August	September	October	November	Dicember
2016-01-09 00:30:01		18.83	1	d.e.	0.195107		promedio	18.67	18.2362	18.3812	16.4075	15.6147	13.7887	14.3837	13.518	13.7212	14.1925	16.4117	17.1962
2016-01-17 00:15:00		18.42	1	e.e.	0.0975534		d.e.	0.195107	1.6573	0.81649	1.46252	0.250899	0.607349	0.507598	0.0624978	0.2375	0.57103	1.54601	1.058
2016-01-25 00:30:01		18.82	1				e.e.	0.0975534	0.828652	0.408245	0.731259	0.144857	0.303675	0.253799	0.0312489	0.11875	0.285515	0.892591	0.528998
2016-02-02 00:15:00		20.72	2	promedio	18.2362
2016-02-10 00:30:01		17.465	2	d.e.	1.6573
2016-02-18 00:15:01		17.45	2	e.e.	0.828652
2016-02-26 00:30:00		17.31	2
2016-03-05 00:15:01		18.685	3	promedio	18.3812
2016-03-13 00:30:00		17.845	3	d.e.	0.81649
2016-03-21 00:15:01		19.39	3	e.e.	0.408245
2016-03-29 00:30:00		17.605	3
2016-04-06 00:15:01		18.285	4	promedio	16.4075
2016-04-14 00:55:01		15.505	4	d.e.	1.46252
2016-04-22 00:15:00		15.025	4	e.e.	0.731259
2016-04-30 00:55:01		16.815	4
2016-05-08 00:15:00		15.689	5	promedio	15.6147
2016-05-16 00:55:01		15.82	5	d.e.	0.250899
2016-05-24 00:15:00		15.335	5	e.e.	0.144857
2016-06-01 00:55:01		14.47	6	promedio	13.7887
2016-06-09 00:15:00		14.105	6	d.e.	0.607349
2016-06-17 00:55:01		13.44	6	e.e.	0.303675
2016-06-25 00:15:00		13.14	6
2016-07-03 00:55:01		15.09	7	promedio	14.3837
2016-07-11 00:15:00		14.04	7	d.e.	0.507598
2016-07-19 00:55:01		14.415	7	e.e.	0.253799
2016-07-27 00:15:00		13.99	7
2016-08-04 00:55:00		13.475	8	promedio	13.518
2016-08-12 00:20:01		13.595	8	d.e.	0.0624978
2016-08-20 00:55:00		13.46	8	e.e.	0.0312489
2016-08-28 00:15:01		13.542	8
2016-09-05 00:30:01		13.385	9	promedio	13.7212
2016-09-13 00:15:01		13.73	9	d.e.	0.2375
2016-09-21 00:30:01		13.85	9	e.e.	0.11875
2016-09-29 00:15:01		13.92	9
2016-10-07 00:30:01		13.515	10	promedio	14.1925
2016-10-15 00:15:01		14.055	10	d.e.	0.57103
2016-10-23 00:30:01		14.89	10	e.e.	0.285515
2016-10-31 00:15:01		14.31	10
2016-11-08 00:30:01		14.74	11	promedio	16.4117
2016-11-16 00:15:00		16.705	11	d.e.	1.54601
2016-11-24 00:30:01		17.79	11	e.e.	0.892591
2016-12-02 00:15:00		17.97	12	promedio	17.1962
2016-12-10 00:30:00		16.875	12	d.e.	1.058
2016-12-18 00:15:01		15.84	12	e.e.	0.528998
2016-12-26 00:30:00		18.1	12

## Sheet: SST_Concepción_2016
Title:,"Time Series, Area-Averaged of Sea Surface Temperature at 11 microns (Day) 8-daily 4 km [MODIS-Aqua ()"
User Start Date:,2016-01-01T00:00:00Z
User End Date:,2016-12-31T23:59:59Z
User Bounding Box:,"-73.4848,-36.3886,-73.4161,-36.3281"
Data Bounding Box:,"-73.4792,-36.3542,-73.4375,-36.3542"
URL to Reproduce Results:,"https://giovanni.gsfc.nasa.gov/giovanni/#service=ArAvTs&starttime=2016-01-01T00:00:00Z&endtime=2016-12-31T23:59:59Z&bbox=-73.4848,-36.3886,-73.4161,-36.3281&data=MODISA_L3m_SST_8d_4km_R2019_0_sst&variableFacets=dataFieldMeasurement%3ASea%20Surface%20Temperature%3B&portal=GIOVANNI&format=json"
Fill Value (mean_MODISA_L3m_SST_8d_4km_R2019_0_sst):, -32767
time, mean_MODISA_L3m_SST_8d_4km_R2019_0_sst							SST Concepción	January	Febraury	March	April	May	June	July	August	September	October	November	Dicember
2016-01-01 00:15:01		14.8675		promedio	16.7937		promedio	16.7937	15.0044	14.175	14.1824	14.8465	13.7212	12.6097	12.795	13.095	13.4437	13.23	14.76
2016-01-09 00:30:01		17.5875		d.e.	1.28973		d.e.	1.28973	0.526013	0.110095	0.227941	0.0828313	0.740587	0.276118	0.422394	0.253023	0.348535	1.1998	0.666917
2016-01-17 00:15:00		17.425		e.e.	0.644865		e.e.	0.644865	0.263006	0.0550474	0.113971	0.0478227	0.370293	0.138059	0.211197	0.126512	0.174268	0.692704	0.333459
2016-01-25 00:30:01		17.295
2016-02-02 00:15:00		15.0925		promedio	15.0044
2016-02-10 00:30:01		15.7075		d.e.	0.526013
2016-02-18 00:15:01		14.695		e.e.	0.263006
2016-02-26 00:30:00		14.5225
2016-03-05 00:15:01		14.3075		promedio	14.175
2016-03-13 00:30:00		14.15		d.e.	0.110095
2016-03-21 00:15:01		14.0425		e.e.	0.0550474
2016-03-29 00:30:00		14.2
2016-04-06 00:15:01		14.05		promedio	14.1824
2016-04-14 00:55:01		13.9425		d.e.	0.227941
2016-04-22 00:15:00		14.2925		e.e.	0.113971
2016-04-30 00:55:01		14.4444
2016-05-08 00:15:00		14.8453		promedio	14.8465
2016-05-16 00:55:01		14.93		d.e.	0.0828313
2016-05-24 00:15:00		14.7644		e.e.	0.0478227
2016-06-01 00:55:01		14.38		promedio	13.7212
2016-06-09 00:15:00		14.2725		d.e.	0.740587
2016-06-17 00:55:01		13.4125		e.e.	0.370293
2016-06-25 00:15:00		12.82
2016-07-03 00:55:01		12.3175		promedio	12.6097
2016-07-11 00:15:00		12.865		d.e.	0.276118
2016-07-19 00:55:01		12.4313		e.e.	0.138059
2016-07-27 00:15:00		12.825
2016-08-04 00:55:00		13.185		promedio	12.795
2016-08-12 00:20:01		13.03		d.e.	0.422394
2016-08-20 00:55:00		12.74		e.e.	0.211197
2016-08-28 00:15:01		12.225
2016-09-05 00:30:01		13.085		promedio	13.095
2016-09-13 00:15:01		13.1275		d.e.	0.253023
2016-09-21 00:30:01		12.775		e.e.	0.126512
2016-09-29 00:15:01		13.3925
2016-10-07 00:30:01		13.21		promedio	13.4437
2016-10-15 00:15:01		13.295		d.e.	0.348535
2016-10-23 00:30:01		13.3075		e.e.	0.174268
2016-10-31 00:15:01		13.9625
2016-11-08 00:30:01		12.835		promedio	13.23
2016-11-16 00:15:00		12.2775		d.e.	1.1998
2016-11-24 00:30:01		14.5775		e.e.	0.692704
2016-12-02 00:15:00		14.69		promedio	14.76
2016-12-10 00:30:00		14.3625		d.e.	0.666917
2016-12-18 00:15:01		14.265		e.e.	0.333459
2016-12-26 00:30:00		15.7225

## Sheet: Chl_Coquimbo_2016
Title:,"Time Series, Area-Averaged of Chlorophyll a concentration 8-daily 4 km [MODIS-Aqua MODISA_L3m_CHL_8d_4km ()"
User Start Date:,2016-01-01T00:00:00Z
User End Date:,2016-12-31T23:59:59Z
User Bounding Box:,"-71.6638,-30.0133,-71.6116,-29.9638"
Data Bounding Box:,"-71.6458,-29.9792,-71.6458,-29.9792"
URL to Reproduce Results:,"https://giovanni.gsfc.nasa.gov/giovanni/#service=ArAvTs&starttime=2016-01-01T00:00:00Z&endtime=2016-12-31T23:59:59Z&bbox=-71.6638,-30.0133,-71.6116,-29.9638&data=MODISA_L3m_CHL_8d_4km_2018_chlor_a&variableFacets=dataFieldMeasurement%3AChlorophyll%3B&portal=GIOVANNI&format=json"
Fill Value (mean_MODISA_L3m_CHL_8d_4km_2018_chlor_a):, -32767
time, mean_MODISA_L3m_CHL_8d_4km_2018_chlor_a							Chl Coquimbo	January	Febraury	March	April	May	June	July	August	September	October	November	Dicember
2016-01-01 00:15:01		1.78032		promedio	1.15255		promedio	1.15255	0.783411	0.970731	0.543442	0.7277	1.1648	0.562977	1.86389	1.13479	1.75311	1.13602	1.91354
2016-01-09 00:30:01		1.49364		d.e.	0.611976		d.e.	0.611976	0.309439	0.428701	0.171164	0.0263731	0.437224	0.155186	1.96119	0.358723	1.24558	0.81883	0.290295
2016-01-17 00:15:00		0.93623		e.e.	0.305988		e.e.	0.305988	0.15472	0.214351	0.0855822	0.0152265	0.218612	0.0775928	0.980595	0.179361	0.622791	0.472752	0.145147
2016-01-25 00:30:01		0.400016
2016-02-02 00:15:00		0.389386		promedio	0.783411
2016-02-10 00:30:01		0.796363		d.e.	0.309439
2016-02-18 00:15:01		1.14603		e.e.	0.15472
2016-02-26 00:30:00		0.801866
2016-03-05 00:15:01		0.753874		promedio	0.970731
2016-03-13 00:30:00		1.59242		d.e.	0.428701
2016-03-21 00:15:01		0.634377		e.e.	0.214351
2016-03-29 00:30:00		0.90225
2016-04-06 00:15:01		0.606725		promedio	0.543442
2016-04-14 00:55:01		0.288424		d.e.	0.171164
2016-04-22 00:15:00		0.654669		e.e.	0.0855822
2016-04-30 00:55:01		0.623949
2016-05-08 00:15:00		0.697333		promedio	0.7277
2016-05-16 00:55:01		0.744869		d.e.	0.0263731
2016-05-24 00:15:00		0.740898		e.e.	0.0152265
2016-06-01 00:55:01		1.81854		promedio	1.1648
2016-06-09 00:15:00		0.911476		d.e.	0.437224
2016-06-17 00:55:01		0.934746		e.e.	0.218612
2016-06-25 00:15:00		0.994433
2016-07-03 00:55:01		0.410955		promedio	0.562977
2016-07-11 00:15:00		0.776256		d.e.	0.155186
2016-07-19 00:55:01		0.562123		e.e.	0.0775928
2016-07-27 00:15:00		0.502574
2016-08-04 00:55:00		0.511606		promedio	1.86389
2016-08-12 00:15:00		0.750098		d.e.	1.96119
2016-08-20 00:55:00		1.44938		e.e.	0.980595
2016-08-28 00:15:01		4.74448
2016-09-05 00:30:01		0.827123		promedio	1.13479
2016-09-13 00:15:01		1.64549		d.e.	0.358723
2016-09-21 00:30:01		1.10386		e.e.	0.179361
2016-09-29 00:15:01		0.962686
2016-10-07 00:30:01		0.788699		promedio	1.75311
2016-10-15 00:15:01		3.57762		d.e.	1.24558
2016-10-23 00:30:01		1.43624		e.e.	0.622791
2016-10-31 00:15:01		1.20989
2016-11-08 00:30:01		2.06936		promedio	1.13602
2016-11-16 00:15:00		0.800208		d.e.	0.81883
2016-11-24 00:30:01		0.538473		e.e.	0.472752
2016-12-02 00:15:00		2.20332		promedio	1.91354
2016-12-10 00:30:00		1.68297		d.e.	0.290295
2016-12-18 00:15:01		1.64526		e.e.	0.145147
2016-12-26 00:30:00		2.1226

## Sheet: Chl_Concepción_2016
Title:,"Time Series, Area-Averaged of Chlorophyll a concentration 8-daily 4 km [MODIS-Aqua MODISA_L3m_CHL_8d_4km ()"
User Start Date:,2016-01-01T00:00:00Z
User End Date:,2016-12-31T23:59:59Z
User Bounding Box:,"-73.4848,-36.3886,-73.4161,-36.3281"
Data Bounding Box:,"-73.4792,-36.3542,-73.4375,-36.3542"
URL to Reproduce Results:,"https://giovanni.gsfc.nasa.gov/giovanni/#service=ArAvTs&starttime=2016-01-01T00:00:00Z&endtime=2016-12-31T23:59:59Z&bbox=-73.4848,-36.3886,-73.4161,-36.3281&data=MODISA_L3m_CHL_8d_4km_2018_chlor_a&variableFacets=dataFieldMeasurement%3AChlorophyll%3B&portal=GIOVANNI&format=json"
Fill Value (mean_MODISA_L3m_CHL_8d_4km_2018_chlor_a):, -32767
time, mean_MODISA_L3m_CHL_8d_4km_2018_chlor_a
2016-01-01 00:15:01		1.33302		promedio	1.80534		Chl Concepción	January	Febraury	March	April	May	June	July	August	September	October	November	Dicember
2016-01-09 00:30:01		2.96385		d.e.	0.788201		promedio	1.80534	1.90375	2.61818	0.823554	0.781937	1.37923	0.869318	1.56917	2.18892	0.63381	4.22613	1.86839
2016-01-17 00:15:00		1.2846		e.e.	0.394101		d.e.	0.788201	0.773445	0.709677	0.187744	0.0438164	0.933598	0.152506	0.556464	1.24398	0.124023	3.16275	0.518576
2016-01-25 00:30:01		1.63988					e.e.	0.394101	0.386723	0.354838	0.093872	0.0252974	0.466799	0.0762532	0.278232	0.62199	0.0620114	1.82602	0.259288
2016-02-02 00:15:00		3.01915		promedio	1.90375
2016-02-10 00:30:01		1.23632		d.e.	0.773445
2016-02-18 00:15:01		1.63106		e.e.	0.386723
2016-02-26 00:30:00		1.72845
2016-03-05 00:15:01		3.26622		promedio	2.61818
2016-03-13 00:30:00		2.85612		d.e.	0.709677
2016-03-21 00:15:01		1.60868		e.e.	0.354838
2016-03-29 00:30:00		2.74171
2016-04-06 00:15:01		1.09972		promedio	0.823554
2016-04-14 00:55:01		0.780017		d.e.	0.187744
2016-04-22 00:15:00		0.691039		e.e.	0.093872
2016-04-30 00:55:01		0.723444
2016-05-08 00:15:00		0.766666		promedio	0.781937
2016-05-16 00:55:01		0.7478		d.e.	0.0438164
2016-05-24 00:15:00		0.831346		e.e.	0.0252974
2016-06-01 00:55:01		1.13673		promedio	1.37923
2016-06-09 00:15:00		0.77493		d.e.	0.933598
2016-06-17 00:55:01		0.845467		e.e.	0.466799
2016-06-25 00:15:00		2.75978
2016-07-03 00:55:01		0.670473		promedio	0.869318
2016-07-11 00:15:00		0.843289		d.e.	0.152506
2016-07-19 00:55:01		0.935529		e.e.	0.0762532
2016-07-27 00:15:00		1.02798
2016-08-04 00:55:00		0.994802		promedio	1.56917
2016-08-12 00:15:00		1.51549		d.e.	0.556464
2016-08-20 00:55:00		2.32982		e.e.	0.278232
2016-08-28 00:15:01		1.43655
2016-09-05 00:30:01		2.6974		promedio	2.18892
2016-09-13 00:15:01		0.807959		d.e.	1.24398
2016-09-21 00:30:01		3.64893		e.e.	0.62199
2016-09-29 00:15:01		1.60137
2016-10-07 00:30:01		0.790569		promedio	0.63381
2016-10-15 00:15:01		0.496439		d.e.	0.124023
2016-10-23 00:30:01		0.58867		e.e.	0.0620114
2016-10-31 00:15:01		0.659562
2016-11-08 00:30:01		4.4306		promedio	4.22613
2016-11-16 00:15:00		7.28169		d.e.	3.16275
2016-11-24 00:30:01		0.966103		e.e.	1.82602
2016-12-02 00:15:00		1.37539		promedio	1.86839
2016-12-10 00:30:00		1.70072		d.e.	0.518576
2016-12-18 00:15:01		2.59707		e.e.	0.259288
2016-12-26 00:30:00		1.80039
