# Supplementary material for: Latitudinal changes in the lipid content and fatty acid profiles of juvenile female red squat lobsters (Pleuroncodes monodon) in breeding areas of the Humboldt Current System
Source: PLoS One. 2021 Jun 22;16(6):e0253314. doi: 10.1371/journal.pone.0253314 (PMC8219126; doi:10.1371/journal.pone.0253314)
Supplement: S2 File — (XLSX) [file pone.0253314.s007.xlsx]

## Sheet: CL + DW
		COQUIMBO; NFU						CONCEPCIÓN; SFU
		Code	CL (mm)	TDW (g)	TDW (mg)			Code	CL (mm)	TDW (g)	TDW (mg)
		1	16.11	0.4083	408.3			1	18	0.4617	431.7
		2	19.4	0.6007	600.7			2	17.4	0.5461	546.1
		3	19.7	0.4398	439.8			3	18.1	0.4655	415.5
		4	19	0.2918	291.8			4	15.3	0.5417	321.2
		5	19.1	0.5874	587.4			5	16.9	0.5489	448.9
		6	20.6	0.4064	406.4			6	19	0.535	535
		7	19.2	0.3061	306.1			7	17	0.5898	389.8
		8	19.3	0.5653	565.3			8	19.8	0.5131	513.1
		9	21	0.3742	374.2			9	19.4	0.6594	669.4
		10	20.5	0.3977	397.7			10	19.1	0.4769	486.9
		11	22	0.6057	605.7			11	18.1	0.5557	655.7
		12	19.1	0.503	503			12	18.2	0.5723	572.3
		13	21.1	0.6052	605.2			13	22	0.5838	683.8
		14	22	0.4984	498.4			14	19.2	0.5017	501.7
		15	21	0.5745	574.5			15	19.4	0.5923	592.3
		16	23.2	0.596	596			16	16.1	0.4925	492.5
		17	23.9	0.6097	609.7			17	18	0.4975	397.4
		18	20.4	0.5401	540.1			18	18.3	0.483	483
		19	22.3	0.6022	602.2			19	18.5	0.5852	430.1
		20	22.8	0.4354	435.4			20	19.3	0.5574	627
		21	21	0.4398	439.8			21	18.7	0.5817	581.7
		22	21.3	0.4133	413.3			22	20.8	0.6006	650.6
		23	21.1	0.4222	422.2			23	19.2	0.5874	589.4
		24	22.7	0.4318	431.8			24	19.9	0.6003	640.3
		25	20.5	0.363	363			25	18.6	0.5859	631.9
		26	20	0.2979	297.9			26	17.4	0.4703	470.3
		27	20.7	0.3212	321.2			27	17.1	0.5195	559.5
		28	21.9	0.3194	319.4			28	18.1	0.5151	515.1
		29	21.2	0.2882	288.2			29	17.3	0.4655	465.2
		30	20.1	0.3092	309.2			30	18.2	0.4755	675.5
		Mean	20.7403	0.451797	451.797			Mean	18.4133	0.53871	532.43
		S.D.	1.55851	0.113404	113.404			S.D.	1.34798	0.0522905	97.2237
		E.E.	0.284543	0.0207046	20.7046			E.E.	0.246107	0.0095469	17.7505
		Min	16.11	0.2882	288.2			Min	15.3	0.4617	321.2
		Max	23.9	0.6097	609.7			Max	22	0.6594	683.8

## Sheet: Lipids
	Viscera								Muscle										Viscera								Muscle
Concepción female	Empty bottle (g)	EB + sample (g)	Lipid (g)	Lipid (mg)	DW extracted (mg)	% Lip	Energy (J)		Empty bottle (g)	EB + sample (g)	Lipid (g)	Lipid (mg)	DW extracted (mg)	% Lip	Energy (J)			Coquimbo female	Empty bottle (g)	EB + sample (g)	Lipid (g)	Lipid (mg)	DW extracted (mg)	% Lip	Energy (J)		Empty bottle (g)	EB + sample (g)	Lipid (g)	Lipid (mg)	DW extracted (mg)	% Lip	Energía (J)
	11.5251	11.5275	0.0024	2.4	20	12	94.896		9.0299	9.031	0.0011	1.1	20	5.5	43.494				11.5243	11.5268	0.0025	2.5	20	12.5	98.85		11.4247	11.4254	0.0007	0.7	20	3.5	27.678
	9.141	9.1431	0.0021	2.1	20	10.5	83.034		9.0624	9.0636	0.0012	1.2	20	6	47.448				11.493	11.4951	0.0021	2.1	20	10.5	83.034		11.5212	11.5217	0.0005	0.5	20	2.5	19.77
	11.5291	11.5311	0.002	2	20	10	79.08		11.1988	11.2002	0.0014	1.4	20	7	55.356				11.5295	11.532	0.0025	2.5	20	12.5	98.85		11.5281	11.5295	0.0014	1.4	20	7	55.356
	9.1347	9.1366	0.0019	1.9	20	9.5	75.126		11.1915	11.1943	0.0028	2.8	20	14	110.712				11.4883	11.4899	0.0016	1.6	20	8	63.264		11.5325	11.5329	0.0004	0.4	20	2	15.816
	9.0587	9.0608	0.0021	2.1	20	10.5	83.034		11.2457	11.2469	0.0012	1.2	20	6	47.448				11.4614	11.4625	0.0011	1.1	20	5.5	43.494		11.5439	11.5446	0.0007	0.7	20	3.5	27.678
	11.2326	11.2362	0.0036	3.6	20	18	142.344		11.222	11.2231	0.0011	1.1	20	5.5	43.494				9.0933	9.0942	0.0009	0.9	20	4.5	35.586		9.1012	9.1035	0.0023	1.3	20	6.5	51.402
	11.3445	11.349	0.0045	4.5	20	22.5	177.93		11.2846	11.2863	0.0017	1.7	20	8.5	67.218				9.0277	9.031	0.0033	3.3	20	16.5	130.482		11.4735	11.4741	0.0006	0.6	20	3	23.724
	11.2917	11.2927	0.001	2	20	10	79.08		11.1366	11.1377	0.0011	1.1	20	5.5	43.494				8.9999	9.0019	0.002	2	20	10	79.08		9.0795	9.0801	0.0006	0.6	20	3	23.724
	11.3728	11.3749	0.0021	2.1	20	10.5	83.034		11.3462	11.348	0.0018	1.8	20	9	71.172				11.0864	11.0881	0.0017	1.7	20	8.5	67.218		11.0404	11.0412	0.0008	0.8	20	4	31.632
	11.2729	11.2751	0.0022	2.2	20	11	86.988		11.4975	11.4991	0.0016	1.6	20	8	63.264				11.2597	11.2619	0.0022	2.2	20	11	86.988		11.0502	11.051	0.0008	0.8	20	4	31.632
	11.4482	11.4513	0.0031	3.1	20	15.5	122.574		11.4755	11.4771	0.0016	1.6	20	8	63.264				11.0957	11.0981	0.0024	2.4	20	12	94.896		10.9509	10.9529	0.002	2	20	10	79.08
	11.4981	11.501	0.0029	2.9	20	14.5	114.666		9.1261	9.128	0.0019	1.9	20	9.5	75.126				16.4003	16.4036	0.0033	3.3	20	16.5	130.482		11.5161	11.5169	0.0008	0.8	20	4	31.632
	11.4894	11.4915	0.0021	2.1	20	10.5	83.034		11.4725	11.4742	0.0017	1.7	20	8.5	67.218				11.2016	11.2041	0.0025	2.5	20	12.5	98.85		11.2386	11.2394	0.0008	0.8	20	4	31.632
	9.1306	9.1343	0.0037	3.7	20	18.5	146.298		11.4902	11.4915	0.0013	1.3	20	6.5	51.402				11.2614	11.2633	0.0019	1.9	20	9.5	75.126		9.1996	9.2004	0.0008	0.8	20	4	31.632
	11.4626	11.4676	0.005	5	20	25	197.7		11.5863	11.5881	0.0018	1.8	20	9	71.172				9.0773	9.0793	0.002	2	20	10	79.08		11.0146	11.0156	0.001	1	20	5	39.54
	11.5571	11.5607	0.0036	3.6	20	18	142.344		11.4571	11.4591	0.002	2	20	10	79.08				11.0523	11.0556	0.0033	1.8	20	9	71.172		11.0383	11.0398	0.0015	1.5	20	7.5	59.31
	11.5405	11.5455	0.005	5	20	25	197.7		11.4904	11.4919	0.0015	1.5	20	7.5	59.31				10.8956	10.8987	0.0031	2.1	20	10.5	83.034		11.2409	11.2422	0.0013	1.3	20	6.5	51.402
	11.5165	11.5198	0.0033	3.3	20	16.5	130.482		61.157	61.1591	0.0021	2.1	20	10.5	83.034				11.058	11.0595	0.0015	1.5	20	7.5	59.31		11.2317	11.233	0.0013	1.3	20	6.5	51.402
	55.6138	55.6179	0.0041	4.1	20	20.5	162.114		51.3449	51.3473	0.0024	2.4	20	12	94.896				11.0354	11.0365	0.0011	1.1	20	5.5	43.494		11.0583	11.0597	0.0014	1.4	20	7	55.356
	62.8625	62.8671	0.0046	4.6	20	23	181.884		63.7944	63.796	0.0016	1.6	20	8	63.264				11.1555	11.157	0.0015	1.5	20	7.5	59.31		11.0706	11.0724	0.0018	1.8	20	9	71.172
	63.2151	63.2206	0.0055	5.5	20	27.5	217.47		65.3289	65.3301	0.0012	1.2	20	6	47.448				11.1742	11.1757	0.0015	1.5	20	7.5	59.31		11.3456	11.3471	0.0015	1.5	20	7.5	59.31
	61.241	61.2444	0.0034	3.4	20	17	134.436		11.5583	11.5598	0.0015	1.5	20	7.5	59.31				11.133	11.1348	0.0018	1.8	20	9	71.172		11.125	11.1272	0.0022	1.5	20	7.5	59.31
	11.5132	11.5171	0.0039	3.9	20	19.5	154.206		11.4724	11.4779	0.0055	5.5	20	27.5	217.47				11.1228	11.1243	0.0015	1.5	20	7.5	59.31		11.1272	11.1302	0.003	3	20	15	118.62
	11.4916	11.4934	0.0018	1.8	20	9	71.172		11.5016	11.5027	0.0011	1.1	20	5.5	43.494				11.4903	11.4928	0.0025	2.5	20	12.5	98.85		11.5357	11.5364	0.0007	0.7	20	3.5	27.678
	11.3171	11.3189	0.0018	1.8	20	9	71.172		11.47	11.4713	0.0013	1.3	20	6.5	51.402				11.2633	11.265	0.0017	1.7	20	8.5	67.218		11.2226	11.2243	0.0017	1.7	20	8.5	67.218
	11.3001	11.3033	0.0032	3.2	20	16	126.528		11.172	11.1737	0.0017	1.7	20	8.5	67.218				11.094	11.0951	0.0011	1.1	20	5.5	43.494		11.2445	11.2455	0.001	1	20	5	39.54
	11.2343	11.2377	0.0034	3.4	20	17	134.436		11.1408	11.1424	0.0016	1.6	20	8	63.264				11.2597	11.2643	0.0046	2	20	10	79.08		11.0525	11.0536	0.0011	1.1	20	5.5	43.494
	11.1445	11.1473	0.0028	2.8	20	14	110.712		11.314	11.3157	0.0017	1.7	20	8.5	67.218				11.1143	11.1185	0.0042	3.2	20	16	126.528		11.0558	11.0576	0.0018	1.8	20	9	71.172
	11.1395	11.1414	0.0019	1.9	20	9.5	75.126		11.1294	11.131	0.0016	1.6	20	8	63.264				11.1119	11.1165	0.0046	2.1	20	10.5	83.034		11.0747	11.0762	0.0015	1.5	20	7.5	59.31
	11.4595	11.4629	0.0034	3.4	20	17	134.436		11.1427	11.1441	0.0014	1.4	20	7	55.356				11.1884	11.1917	0.0033	3.3	20	16.5	130.482		11.0981	11.0996	0.0015	1.5	20	7.5	59.31
Mean			0.00308	3.11333	20	15.5667	123.101				0.00171667	1.71667	20	8.58333	67.877						0.00231	2.02333	20	10.1167	80.0026				0.00125	1.19333	20	5.96667	47.1844
S.D.			0.00113423	1.0846	0	5.42302	42.8853				0.000814982	0.814982	0	4.07491	32.2244						0.00101178	0.664199	0	3.321	26.2624				0.000614059	0.553941	0	2.7697	21.9028
E.E.			0.000207082	0.198021	0	0.990104	7.82974				0.000148795	0.148795	0	0.743973	5.88334						0.000184724	0.121266	0	0.606328	4.79484				0.000112111	0.101135	0	0.505677	3.99889
Min			0.001	1.8	20	9	71.172				0.0011	1.1	20	5.5	43.494						0.0046	3.3	20	16.5	130.482				0.003	3	20	15	118.62
Max			0.0055	5.5	20	27.5	217.47				0.0055	5.5	20	27.5	217.47						0.0009	0.9	20	4.5	35.586				0.0004	0.4	20	2	15.816

## Sheet: Muscle FA
																	CONCEPCIÓN
						A. Caprílico	A. Cáprico	A. Undecílico	A. Laurico	A. Tridecílico	A. Merístico	A. Pentadecílico	A. Palmítico	A. Margárico	A. Estearico	A. Araquídico	A. Behenico	A. Tricosilico	A. Lignocérico	A. Miristoleico	A. Pentadecenoico	A. Palmitoleico	A. Heptadecenoico	A. Oleico	A. Gadoleico	A. Erúcico	A. Nervónico	A. Linolelaidic	A. Linoleico	A. Gamma Linolenico	A. Eicosadienoico	A. Dihomo G-L	A. Alfa linolenico	A. Eicosatrienoico	EPA	DHA
						C8:0	C10:0	C11:0	C12:0	C13:0	C14:0	C15:0	C16:0	C17:0	C18:0	C20:0	C22:0	C23:0	C24:0	C14:1n-5	C15:1	C16:1n-7	C17:1	C18:1n-9	C20:1n-9	C22:1n-9	C24:1n-9	C18:2n-6t	C18:2n-6c	C18:3n-6	C20:2n-6	C20:3n-6	C18:3n-3	C20:3n-3	C20:5n-3	C22:6n-3
						0.7725	0	0	0	0	0	0	0.4525	0	0	0	0	0	0	0	0	0	0	0	0	0	0	0	0	0	0	0	0	0	0	0
						0.89	0	3.0725	2.665	2.665	0.36	0	3.3975	0	2.90587	0	0	7.6575	0	0	2.4475	0.832	0	2.55	0	0	0	0	0	0	0	0	0	0	2.0625	2.9825
						0.4125	0.4425	0	0	0	0.3325	0	3.1525	0	0.2295	0	0	0	0	0	0	0	0	1.9175	0	0	0	0	0	0	0	0	0	0	0	0.8075
						0.7625	0	0	0	0	0.3375	0	2.0925	0	0	0	0	0	0	0	0	0	0	2.675	0	0	0	0	0	0	0	0	0	0	0.7175	0.705
						0.85	0	0	0	0	0	0	2.29	0	0	0	0	0	0	0	0	0	0	3.355	0	0	0	0	0	0	0	0	0	0	0.6275	0.6875
						0.5675	0	0	0	0	0	0	1.9325	0	0	0	0	0	0	0	0	0.668	0	1.4525	0	0	0	0	0	0	0	0	0	0	0.59	0.6725
						0.5975	0	0	0	0	0.3725	0	2.97	0	0.891	0	0	0	0	0	0	1.796	0	2.6025	0	0	0	0	0	0	0	0.48	0	0	0.845	1.57
						0.2925	0	0	0	0	0.555	0	3.72	0	1.9845	0	0	0	0	0	0	0.744	0	1.705	0	0	0	0	0	0	0	0.26	0	0	2.0375	1.6675
						0.2425	0	0	0	0	0.4325	0	2.6525	0	1.35675	0	0	0	0	0.4775	0	0.864	0	1.9775	0	0	0	0	0	0	0	0	0	0	1.335	1.245
						0.8575	0	0.3325	0.42	0.3525	0.595	0.645	4.2075	0	1.65713	0	0	0	1.332	0.0375	0.475	0.908	0	2.585	0	0	0	0	0.9525	0	0	0	0	0	2.7225	0.66
						0.47	0	0	0	0	0	0	1.5125	0	1.00575	0	0	0	0	0	0	0	0	1.0675	0	0	0	0	0	0	0	0	0	0	0	0
						0.525	0	0	0	0	0	0	4.0625	0	1.9845	0	0	0	0	0.445	0	1.092	0	2.895	0	0	0	0	0	0	0	0	0	1.8045	3.1875	2.7075
						0.069	0	0.0815	0	0	0	0	0.9255	0.132	0.509625	0	0	0	0	0	0	0	0	0.636	0	0	0	0	0	0	0	0	0	0.5562	0.8005	0.7255
						0.04	0	0	0	0	0.0885	0	0.9135	0	0.3915	0	0	0	0	0	0	0.186975	0	0.66	0	0	0	0	0	0	0	0	0	0.3915	0.496	0.468
						0.4075	0	0	0	0	0.505	0	5.1975	0.285	1.9475	0	0	0	0	0	0	0.835	0	2.94	0	0	0	0	0	0	0	0	0	1.595	3.1475	5.28595
						0.6	0	0	0.5825	0	0.4425	0	4.6075	0	1.7975	0	0	0	0	0	0	0.725	0	2.8375	0	0	0	0	0	0	0	0	0	1.04	3.215	4.7641
						0.3625	0	0	0.505	0.6825	0.4925	0.4075	6.7975	0.4825	2.4525	0	0	0	0	0	0	0.7025	0	4.08	0	0	0	0	0	0	0	0	0	1.8025	5.5725	5.8788
						0.5075	0	0	0.7675	0	0	0	6.94	0.35	2.85	0	0	0	0	0	0.4425	0.81	0	4.2375	0	0	0	0	0.3925	0	0	0	0	1.7325	4.7525	5.11555
						0.345	0	0	0.9075	0	0.7825	0.525	8.2175	0.5625	2.75	0	0	0	0	0	0.6475	1.61	0	4.9375	0	0	0	0	0	0	0	0	0	2.2475	5.72	6.887
						0.3275	0	0	0	0	0.42	0	4.4525	0.3025	1.6825	0	0	0	0	0.8	0	0.82	0	3.5975	0	0	0	0	0	0	0	0	0	1.3775	4.005	3.9476
						0.15	0	0	0	0	0.445	0	5.01	0.3575	1.9675	0	0	0	0	0.6725	0	0.62	0	3.545	0	0	0	0	0	0	0	0	0	1.1175	2.785	2.4
						0.2325	0	0.32	0	0	0.6875	0.3525	3.7975	0	1.225	0	0	0	0	0.765	0	0.7225	0	2.425	0	0	0	0	0	0	0	0	0	0	0.7125	0.6025
						0.265	0	0	0	0	2.2175	0	12.41	1.09	3.1525	0	0	0	0	0	0	2.6975	0	7.12	0.7675	0	0	0	0	0	0	0	0	0	0.73	0.57
						0.2275	0	0	0	1.2125	0	0	4.4775	0.3725	1.81	0	0	0	0	0.53	0	0.4075	0	1.985	0	0	0	0	0	0	0	0	0	0.985	2.205	1.8675
						0.15	0	0	0	0	0	0	4.07	0.3675	1.595	0	0	0	0	0	0	0.5475	0	3.785	0	0	0	0	0	0	0	0	0	1.2175	2.795	2.3675
						0.375	0	0	0	0.38	0.395	0	3.525	0	0.355	0	0	0	0	0	0	0	0.61	3.27	0	0	0	0	0	0	0	0	0	0	1.9375	0.9375
						0.4525	0	0	0	0	0	0	2.785	0	0	0	0	0	0	0	0	0	0	3.16	0	0	0	0	0	0	0	0	0	0	1.305	1.1075
						0.4575	0	0	0.285	0.3875	0.3725	0	2.6325	0	0.0275	0	0	0	0	0	0.3	0	0	2.8175	0	0	0	0	0	0	0	0	0	0	1.6525	1.2325
						0	0	0	0	0.3625	0.36	0	4.5125	0	0.4025	0	0	0	0	0	0	0	0.5775	4.545	0	0	0	0	0	0	0	0	0	0	3.4025	2.145
						0.3925	0	0.3425	0	0.9625	0.355	0	3.87	0	0.2925	0	0	0	0	0	0	0	0	3.59	0	0	0	0	0	0	0	0	0	0	0	0
						0.455	0	0	0	0	0	0	3.7425	0	0.2075	0	0	0	0	0	0	0	0	3.46	0	0	0	0	0	0	0	0	0	0	0	0
						0.3475	0	0	0	0	0	0	2.1925	0	0	0	0	0	0	0	0	0	0	2.59	0	0	0	0	0	0	0	0	0	0	0.645	0.445
						0.345	0	0	0	0	0	0	2.49	0	0	0	0	0	0	0	0	0	0	2.79	0	0	0	0	0	0	0	0	0	0	0	0
						0.4075	0	0	0	0	0	0	3.425	0	0.607	0	0	0	0	0	0	0	0	3.48	0	0	0	0	0	0	0	0	0	0	1.3325	2.7925
						0.4025	0	0	0	0	0	0	3.7525	0	0.644375	0	0	0	0	0	0	0	0	3.6375	0	0	0	0	0	0	0	0	0	0	3.2525	3.43
						0.6025	0	0	0	0	0.6675	0	4.2775	0	0.00675	0	0	0	0	0	0	0	0	3.665	0	0	0	0	0	0	0	0	0	0	0	0
						0.6675	0	0	0	0	0	0	5.065	0	0.8775	0	0	0	0	0	0	0	0	5.1825	0	0	0	0	0	0	0	0	0	0	4.8375	4.295
						0.655	0	0	0	0	0	0	4.27	0	0.486	0	0	0	0	0	0	0	0	4.4675	0	0	0	0	0	0	0	0	0	0	3.94	3.9675
						0.38	0	0	0	0	0	0	3.51	0	0.452	0	0	0	0	0	0	0	0	3.2675	0	0	0	0	0	0	0	0	0	0	2.95	2.6975
						0.6425	0	0	0	0	0	0	3.535	0	0.39175	0	0	0	0	0	0	0	0	0	0	0	0	0	0	0	0	0	0	0	0	0
						0.64	0	0	0	0	0	0	1.7525	0	0	0	0	0	0	0	0	0	0	2.6625	0	0	0	0	0	0	0	0	0	0	1.69	1.6775
																	COQUIMBO
						A. Caprílico	A. Cáprico	A. Undecílico	A. Laurico	A. Tridecílico	A. Merístico	A. Pentadecílico	A. Palmítico	A. Margárico	A. Estearico	A. Araquídico	A. Behenico	A. Tricosilico	A. Lignocérico	A. Miristoleico	A. Pentadecenoico	A. Palmitoleico	A. Heptadecenoico	A. Oleico	A. Gadoleico	A. Erúcico	A. Nervónico	A. Linolelaidic	A. Linoleico	A. Gamma Linolenico	A. Eicosadienoico	A. Dihomo G-L	A. Alfa linolenico	A. Eicosatrienoico	EPA	DHA
						C8:0	C10:0	C11:0	C12:0	C13:0	C14:0	C15:0	C16:0	C17:0	C18:0	C20:0	C22:0	C23:0	C24:0	C14:1n-5	C15:1	C16:1n-7	C17:1	C18:1n-9	C20:1n-9	C22:1n-9	C24:1n-9	C18:2n-6t	C18:2n-6c	C18:3n-6	C20:2n-6	C20:3n-6	C18:3n-3	C20:3n-3	C20:5n-3	C22:6n-3
						0.2525	0	0.3175	0	0.46	0	0.3725	4.35	0.3925	1.6075	0	0	0	0	0	0	0	0	2.7425	0	0	0	0	0	0	0	0	0	0	0.535	0.6025
						0.135	0	0.4125	0	0.44	0	0.345	4.36	0.3525	1.6325	0	0	0	0	0	0	0	0	2.39	0	0	0	0	0	0	0	0	0	0	0	0.4325
						0.2825	0	0.2725	0	0.6025	0.415	0.3275	2.15	0.375	0.9625	0	0	0	0.3525	0.3475	0	0.3375	0	0.3775	0	0	0	0.7725	0	0	0	0	0	0	1.2425	1.17
						0.3575	0	0	0	0	0	0.3675	4.88	0.53	1.63	0	0	0	0	0.6125	0	0.7825	0	1.445	0	0	0	0	0.425	0	0	0	0	3.42	3.485	3.8825
						0.4475	0	0	0	0	0	0	2.1225	0.285	1.035	0	0	0	0	0	0	0.44	0	0.99	0	0	0	0	0	0	0	0	0	1.745	1.5475	1.4925
						0.2925	0	0	0	0	0.5375	0.41	4.1575	0.3925	1.54	0	0	0	0	0	0	0.8375	0	1.2025	0	0	0	0	0.44	0	0	0	0	2.815	2.495	2.415
						0.0875	0	0	0	0	0.95	0.36	5.605	0.435	1.5475	0	0	0	0	0.33	0	0.6875	0	1.1725	0	0	0	0	0	0	0	0	0	0	0.775	0.5625
						0.44	0	0	0	0	0	0	2.165	0	0.765	0	0	0	0	0	0	0	0	0.5425	0	0	0	0	0	0	0	0	0	0	0.515	0.455
						0.525	0	0	0	0	0	0	1.3175	0	0.8	0	0	0	0	0	0	0	0	0.7825	0	0	0	0	0	0	0	0	0	0	0.6425	0.75
						0.1925	0	0.505	0.8025	1.2125	0.5275	0	4.0675	0.4275	1.35	0	0	0	0	0.3675	0	0.3525	0	2.7475	0	0	0	0	0	0.4975	0	0	0	0	0.74	0.77
						0.25	0	0.705	0	0.795	0.48	0.4375	4.51	0.5075	1.54	0	0	0	0	0.5575	0	0.545	0	1.2375	0	0	0	0.3525	0	0	0	1.435	0	0	2.1825	2.0825
						0.105	0	0	0	0	0	0	3.3475	0.325	1.1925	0	0	0	0	0	0	0	0	0.7725	0	0	0	0	0	0	0	0	0	0	0.6275	0.53
						0.36	0	0	0	0.735	0	0	2.6675	0	1.0425	0	0	0	0	0	0	0.33	0	0.91	0	0	0	0	0	0.6175	0	0	0	0	0.9325	0.675
						0.37	0	0	0	0	0	0	2.8325	0.41	1.2	0	0	0	0	0	0	0.67	0	1.47	0	0	0	0.4225	0	1.1575	0	0	0	0	1.9325	0
						0.2225	0	0	0	0	0	0	4.4625	0.4675	1.8775	0	0	0	0	0	0	0.55	0	1.2	0	0	0	0.3825	0	0	0	1.22	0	0	2.17	1.9825
						0.3325	0	0.39	0	0.5075	0	0.3075	2.88	0.31	1.0575	0	0	0	0	0.5875	0	0.4675	0	0.9975	0	0	0	0	0	0	0	0	0	0	0.131622	0.160962
						0.0643847	0	0	0	0	0	0	0.325591	0	0.0253056	0	0	0	0	0	0	0	0	0.429503	0	0	0	0	0	0	0	0	0	0	2.51	3.205
						0.6975	0	0	0	0	0	0	5.185	0	1.755	0	0	0	0	0	0	0	0	4.46	0	0	0	0	0	0	0	0	0	0	0	0
						0.6525	0	0	0	0	0	0	3.0675	0	0.315	0	0	0	0	0	0	0	0	3.9425	0	0	0	0	0	0	0	0	0	0	2.5075	2.9025
						0.635	0	0	0	0	0	0	2.87	0	0.255	0	0	0	0	0	0	0	0	4.1575	0	0	0	0	0	0	0	0	0	0	3.385	3.67
						0	0	0	0	0	0	0	2.2725	0	1.5	0	0	0	0	0	0	0.3075	0	0.705	0	0	0	0	0	0	0	0	0	1.3975	1.855	1.955
						0	0	0	0	0	0	0	2.0525	0	1.595	0	0	0	0	0	0	0	0	0.79	0	0	0	0	0	0	0	0	0	1.375	1.825	1.5375
						0	0	0	0	0	0	0	3.2675	0.305	2.6075	0	0	0	0	0	0	0.52	0	1.0775	0	0	0	0	0	0	0	0	0	2.1925	2.7025	2.8525
						0	0	0.335	0	0.58	0	0	1.97	0	1.4075	0	0	0	0	0	0	0.36	0	0.7	0	0	0	0	0	0	0	0	0	1.1825	0.915	0.9475

## Sheet: Visceras FA
												CONCEPCIÓN
	A. Caprílico	A. Cáprico	A. Undecílico	A. Laurico	A. Tridecílico	A. Merístico	A. Pentadecílico	A. Palmítico	A. Margárico	A. Estearico	A. Araquídico	A. Behenico	A. Tricosilico	A. Lignocérico	A. Miristoleico	A. Pentadecenoico	A. Palmitoleico	A. Heptadecenoico	A. Oleico	A. Gadoleico	A. Erúcico	A. Nervónico	A. Linolelaidic	A. Linoleico	A. Gamma Linolenico	A. Eicosadienoico	A. Dihomo G-L	A. Alfa linolenico	A. Eicosatrienoico	EPA	DHA
	C8:0	C10:0	C11:0	C12:0	C13:0	C14:0	C15:0	C16:0	C17:0	C18:0	C20:0	C22:0	C23:0	C24:0	C14:1n-5	C15:1	C16:1n-7	C17:1	C18:1n-9	C20:1n-9	C22:1n-9	C24:1n-9	C18:2n-6t	C18:2n-6c	C18:3n-6	C20:2n-6	C20:3n-6	C18:3n-3	C20:3n-3	C20:5n-3	C22:6n-3
	0.865	1.055	1.725	0.4275	0.4175	0.9575	0	5.165	0	1.45463	0	0	5.5175	0	0	1.525	1.536	0.615	4.9625	0.9075	0	0	0	0	0	0	0.885	0	0	2.3125	3.9025
	0.7725	0	5.215	0.5125	0.5475	0.445	0	2.73	0	5.211	0	0	9.265	2.09	0.1925	3.3825	6.112	0	2.08	0	0	0	0	0	0	0	0	0	0	0.71	2.745
	0.5575	1.355	0.915	0	0	0.6175	0	3.7275	0	0.41175	0	0	0	0	0	0	0	0	0	0	0	0	0	0	0	0	0	0	0	1.0425	2.4175
	0.955	0	0.4725	0	0.5575	0.75	0	3.6675	0	0.702	0	0	0	0	0	0.285	1.028	0.8025	2.455	0	0	0	0	0	0	0	0	0	0	1.4475	3.7025
	0.835	0	0.325	0	0.74	0.4625	0	3.97	0	0.624375	0	0	0	0	0	0.315	0.908	0.58	2.745	0	0	0	0	0	0	0	0.705	0	0	1.5825	1.6475
	0.87	0	0.2925	0	0.55	1.1	0	10.1925	0	1.46812	0	0	0	0	0.1625	0.6675	2.876	0.5825	4.08	0	0	0	0	0	0	0	1.1925	0	0	2.305	4.2825
	0.3275	0	0	0	0	0	0	2.435	0	0	0	0	0	0	0	0	1.372	0	2.42	0	0	0	0	0	0	0	0.6	0	0	2.3275	3.1225
	0.79	0	0	0	0	0.445	0	5.135	0	1.71787	0	0	0	0	0	0.54	1.148	0	2.6275	0	0	0	0	0	0	0	0.8475	0	0	2.065	2.755
	0.46	0	0	0	0	4.6625	0	6.0075	0	4.401	0	0	0	0	0	0	0.74	0	2.5375	0	1.22	0	0	0	0	0	0	0	1.971	2.5225	2.235
	0.725	0	0.2825	0.4525	0	1.015	0	7.745	0.5	3.16575	0	0	0	0	0	0.335	2.412	0.6425	3.54	0.965	0	0	0.575	0	0	0	0.68	0	0	2.42	2.4375
	0.2325	0	0	0	0	0.4825	0	4.605	0	2.87888	0	0	0	0	0	0	0.964	0	3.06	0	0	0	0	0	0	0	0	0	1.863	2.2825	2.3325
	0.5	0	0.785	0	0.3425	2.015	0.755	12.4	0.62	4.16475	0	0	1.09	0	1.22	0.9625	5.284	2.1	9.945	1.295	1.1625	0	0	0.89	1.0225	0	0	0	6.39	7.435	6.375
	0.078	0.1305	0.0655	0	0.153	0.1415	0.078	1.1165	0.076	0.706725	0	0	0	0	0.18	0	0.54	0	1.038	0	0	0	0	0.099	0	0	0	0	0.7569	0.54	0.4495
	0.086	0	0	0	0	0.1405	0.081	1.009	0.0745	0.493425	0	0	0	0	0.116	0	0.192	0.1175	0.7595	0	0	0	0	0.09	0	0	0	0	0.7569	0.5575	0.532
	0.6625	0	0	0	0	3.3375	0.8675	15.5925	0.6675	3.3425	0	0	0	0	0	0	5.06	0	9.345	1.135	0.795	0.8375	0	0.9775	0	0	0	0	2.655	6.2275	9.65245
	0.615	0	0	0	0	2.26	0.6475	14.53	0.545	3.955	0	0	1.70925	0	0	0.545	0.305	1.64	10.9325	1.095	0.9375	0.8525	0	0.9225	1.02	0	0	0	3.1025	8.1175	13.7136
	0.4925	0	0	0	0	1.065	0	0.5625	0.53	2.3175	0	0	0	0	0	0	0.775	0	4.02	0	0	0	0	0	0	0	0	0	1.66	3.035	4.9771
	0.4125	0	0	0.8325	0	1.7	0.4225	0.665	0.4725	3.465	0	0	0	0	0	0.59	2.665	1.2225	8.2325	0.95	0.9225	0	0	0.7675	0	0	0	0	3.7275	6.44	11.36
	0.305	0	0	1.055	0	3.6525	0.92	18.975	0.7625	0	0	0	1.88018	0	0.33	0.71	0.5275	1.86	17.125	1.7425	0.6075	0.9325	0.4525	1.2	1.0125	0	0	0.4475	4.2975	6.9125	13.0675
	0.185	0	0	0	0	2.9025	0.9925	18.3775	0.9525	5.7	0	0	1.42223	0	1.2625	0.85	5.1275	2.15	13.86	1.6325	0.645	0.765	0.5175	1.1075	1.72	0	0	0.935	3.475	7.605	10.3908
	0.225	0	0	0	0	4.4075	0.9175	24.195	0.835	4.6175	0	0	0	0	1.0525	0.59	7.545	1.6025	15.49	1.9975	0.62	0.79	0.445	0.9525	1.335	0	0	0	2.4825	6.0125	6.43
	0.5275	0	0	0	0	1.695	0.6525	10.4175	1.22	2.8225	0	0	0	0	1.5275	0.5	2.6675	0	7.27	0.7475	0.7975	0	0	0.725	0	0	0	0	2.8775	3.8875	4.45
	0.315	0	0	0	0	4.9525	1.445	27.255	2.1925	6.3125	0	0	0	0	0	0.765	9.93	0	20.39	1.95	0.5925	1.1	0.495	1.2675	2.15	0	0	0.6925	2.2	5.3425	5.0525
	0.1325	0	0	0	0	2.1825	0.6875	1.0275	0.885	4.175	0	0	0	0	0	0.465	0.405	1.0225	7.375	0.6125	0.9275	0.86	0	0.69	0	0	0	0	2.305	2.9225	3.545
	0.105	0	0	0	0.4875	0.715	0.415	0.57	0.3875	1.9375	0	0	0	0	0.5675	0	0.76	0.465	4.465	0	0	0	0	0	0	0	0	0	1.8275	2.6225	3.03
	0.7	0	0	0	0	1.1575	0	6.9925	0	0.9275	0	0	0	0	0	0.4375	0	0.8225	6.1225	0.68	0	0	0.45	0	0	0	0	0	0	3.33	2.36
	0.3875	0	0	0	0	1.74	0.4375	10.38	0.655	1.3675	0	0	0	0	0	0.5825	0.8825	0.9375	9.06	0.9625	0	0.4425	0.655	0	0	0	0	0	0	4.32	4.235
	0.51	0	0	0	0	1.09	0.6425	7.6175	0.675	1.55	0	0	0	0	0	0.6875	0	0.8	6.5425	0	0	0	0	0	0	0	0	0	0	1.2475	2.7025
	0	0	0.39	0	0	2.7625	0.6175	13.5325	1.36	1.785	0	0	0	0	0	0.7525	3.86	1.04	12.1875	1.2425	1.3125	0	0.895	0	0	0	0	0.5225	0	5.69	5.59
	0.35	0	0	0	0.9425	0.4925	0	5.1425	0	0.375	0	0	0	0	0.005	0.8175	0	0	3.8175	0	0	0	0	0	0	0	0	0	0	0	3.43
	0.3175	0	0	0	0	2.48	0.5075	15.5575	1.0675	2.9	0	0	0	0	0	0	2.93	1.17	14.3175	1.2475	0	0	1.1925	0	0	0.3875	0	0.6125	0	8.44	8.915
	0.33	0	0	0	0	0.5875	0	4.9475	0	0.3175	0	0	0	0	0	0.29	0	0.6225	4.075	0	0	0	0	0	0	0	0	0	0	0.9425	2.6875
	0.355	0	0	0	0	0	0	3.095	0	0	0	0	0	0	0	0	0	0	3.6375	0	0	0	0	0	0	0	0	0	0	1.155	2.6975
	0.635	0	0	0.7525	0	0.715	0	6.865	0	2.16075	0	0	0	0	0	0	0	0	5.8575	0	0	0	0	0	0	0	0	0	0	2.4025	4.0525
	0.665	0	0	0	0	0	0	4.47	0	0.81675	0	0	0	0	0.3125	0	0	0	5.36	0	0	0	0	0	0	0	0	0	0	2.64	2.5025
	0.665	0	0	0	0	4.3675	0.6925	24.065	2.1525	4.51912	0	0	0	0	0.195	0.9075	7.656	1.28	11.6025	1.675	0	0.9576	0	0	0	0	0	0	0	0	0.765
	0.63	0	0	0	0	4.59	0.98	25.445	2.9675	6.18975	0	0	0	0	0.2625	1.0325	9.988	1.4075	16.2475	1.8275	0	0.7847	0	0	0	0	0	0	0	4.565	3.08
	0.585	0	0	0	0	2.635	0.5325	15.04	1.245	1.91	0	0	0	0	0	0.7275	1.572	1.0075	7.1225	0	0	0	0	0	0	0	0	0	0	0	0
	0.71	0	0	0	0	0.985	0	5.775	0	0.2675	0	0	0	0	0	0	0.852	0	9.22	0	0	0	0	0	0	0	0	0	0	0	0
	0.66	0	0	0	0	4.1275	0.7325	23.18	1.8375	4.12087	0	0	0	0	0.115	0.9775	3.26	1.2675	10.4625	0	0	0	0	0	0	0	0	0	0	0	0
	0.7	0	0	0	0	2.805	1.0875	22.6725	2.295	5.13	0	0	0	0	0.2975	0.8925	8.616	1.2575	16.935	1.74	0	3.7725	0	0	0	0	0	0	0	2.8675	3.0825
												COQUIMBO
	A. Caprílico	A. Cáprico	A. Undecílico	A. Laurico	A. Tridecílico	A. Merístico	A. Pentadecílico	A. Palmítico	A. Margárico	A. Estearico	A. Araquídico	A. Behenico	A. Tricosilico	A. Lignocérico	A. Miristoleico	A. Pentadecenoico	A. Palmitoleico	A. Heptadecenoico	A. Oleico	A. Gadoleico	A. Erúcico	A. Nervónico	A. Linolelaidic	A. Linoleico	A. Gamma Linolenico	A. Eicosadienoico	A. Dihomo G-L	A. Alfa linolenico	A. Eicosatrienoico	EPA	DHA
	C8:0	C10:0	C11:0	C12:0	C13:0	C14:0	C15:0	C16:0	C17:0	C18:0	C20:0	C22:0	C23:0	C24:0	C14:1n-5	C15:1	C16:1n-7	C17:1	C18:1n-9	C20:1n-9	C22:1n-9	C24:1n-9	C18:2n-6t	C18:2n-6c	C18:3n-6	C20:2n-6	C20:3n-6	C18:3n-3	C20:3n-3	C20:5n-3	C22:6n-3
	0.2925	0	0.5975	0	0.77	0.57	0.4975	4.0375	0.445	2.345	0	0	0	0	0.345	0.3475	0.3475	0	3.265	0	0	0	0	0	0	0	0	0	0	0.6	5.045
	0.32	0	0.5125	0	0.5725	0.78	0.5025	5.9925	0.5275	1.8325	0	0	0	0	0.37	0.4475	1.2575	0	1.6675	0.545	0	0	0	0.495	0	0	0	0	2.365	1.7225	1.3225
	0.5275	0	0.4075	0	0.3575	1.3525	0.815	8.145	0.695	2.6	0	0	0	0	0.64	0.615	1.69	0.7475	0	0.7925	0.63	0	0	0.765	0	0	0	0	4.84	3.135	5.8475
	0.22	0	0.3175	0	0	1.1625	0.3225	6.6775	0.6575	2.24	0	0	0	0	0	0	0.5075	0	1.1775	0	0	0	0	0	0	0	0	0	3.6025	1.775	4.065
	0.9825	0	0	0	0.3525	1.11	0.655	6.285	0.6325	1.93	0	0	0	0	0.53	0.71	0.945	0	1.6725	0	0	0	0	0.7	0	0	0	0	3.3925	1.5025	3.8725
	0.2375	0	0	0	0	0.6175	0.3475	11.4175	0.4275	1.4125	0	0	0	0	0.325	0.375	0.7775	0	1.765	0	0	0	0	0.4875	0	0	0	0	2.425	1.77	42.75
	0.2225	0	0	0	0	0.88	0	4.2975	0.555	0.9825	0.625	0	0	0	0	0	1.44	0	0.9925	6.8275	0	0	0	0	0	0	0	2.4325	0	0.825	0.585
	0.8875	0	0	0	0	0	0	4.0275	0	2.155	0	0	0	0	0	0.46	0	0	1.415	0	0	0	0	0	0	0	0	0	0	0	2.8575
	0.735	0	0	0.4375	0	0.6275	0.5825	3.7	0	2.1025	0	0	0	0	0.4125	0	0.5025	0	0.8275	0	0	0	0	0	0	0	0	0	0	0.89	2.2325
	0.0925	0	0	0.705	0.94	2.6025	1.31	11.535	0.96	2.6025	0	0	0	0	1.1775	0.5275	1.0125	1.1775	6.985	0.68	0	0	0.5525	0	2.01	0	0	0	0	0.51	0.525
	0.4675	0	0	0.4725	0	4.6375	1.6475	21.02	1.5575	4.8375	0.3525	0.35	1.3575	0.2025	0.3575	1.7	5.955	2.1	7.0525	1.21	0.78	0.98	0.58	1.715	1.28	1.02	3.8675	0.7525	0	5.7575	5
	0.395	0	0	0	0.6725	0.8875	0.5225	5.2925	0.5375	1.8675	0	0	0	0	1.075	0.515	0.88	0.7175	1.8525	0	0	0	0	0	0	0	0	0	0	0	0
	0.695	0	0.82	0.47	0.5725	0	0.3325	4.855	0.805	1.9125	0	0	0	0	0	0	0.9375	0	2.2825	0	0	0	0	0	0	0	0	0	0	0	0
	0.7525	0	0	0	0.755	0.5425	0	5.105	0.86	1.8225	0	0	0	0	0	0	0	0	2.3375	0	0	0	0	0	0	0	0	0	0	0	0
	0.275	0	0	0	0	0.47	0.4	4.0175	0.385	1.6425	0	0	0	0	0.83	0	0.475	0	3.225	0	0	0	0	0.4425	0	0	0	0	1.91	1.29	1.005
	0.235	0	0	0	0	0.61	0.45	4.175	0.3975	1.6825	0	0	0	0	0.75	0.465	0.655	0	3.0975	0	0	0	0	0	0	0	0	0	1.1225	0.615	0.4375
	0.155	0	0	0	0.6975	0	0.3825	3.88	0.4075	1.2175	0	0	0	0	0.5875	0	0.38	0	1.12	0	0	0	0	0	0	0	0.9325	0	0	1.41	1.325
	0.7275	0	0	0	0	1.5675	0	9.66	0	1.7225	0	0	0	0	0	0.7475	0.1925	1.14	8.28	0	0	0	0	0	0	0	0	0	0	2.6075	6.555
	0.7275	0	0	0	0	1.5675	0	9.66	0	1.7225	0	0	0	0	0	0.7475	0.1925	1.14	8.28	0	0	0	0	0	0	0	0	0	0	2.6075	6.555
	0.695	0	0	0	0	0	0	4.3525	0	0.575	0	0	0	0	0	0	0	0	5.39	0	0	0	0	0	0	0	0	0	0	2.6075	3.3025
	0.6875	0	0	0	0	4.12	1.1025	25.9825	0.885	0	0	0	3.42	0	0.505	1.6075	7.18	1.955	20.135	1.85	1.8075	2.2525	2.1075	0	0	0	0	0	20.3275	11.645	14.75
	0	0	0	0	0	0	0.3025	3.75	0.43	2.98	0	0	0	0	0	0	0.3825	0	1.1	0	0	0	0	0	0	0	0	0	1.89	1.66	1.8225
	0	0	0	0	0	1.355	0.6275	1.2225	0.7325	3.1575	0	0	1.085	0	0.5175	0.67	0.39	1.01	4.545	2.2425	0	0.775	0.4175	0.94	0	0.625	0	0	5.25	5.35	6.105
	0	0	0.32	0.5425	0	3.385	1.2825	2.05	1.35	4.52	0.37	0.3525	1.7275	0	0.76	0.705	0.5725	1.57	5.7125	1.65	0.705	0.89	0.4225	1.6425	1.02	0.6475	0	0.8025	6.9775	7.4925	8.4825
	0	0	0.5	0.4475	0.4625	0.4075	0.3	4.055	0.4425	3.1275	0	0	0	0	0	0	0.545	0	1.4725	0	0	0.56	0	0	0	1.0625	0	0	1.1675	0.8325	0.91

## Sheet: M+V
				sat	sat	sat	sat	sat	sat	sat	sat	sat	sat	sat	sat	sat	sat	mon	mon	mon	mon	mon	mon	mon	mon	pol	pol	pol	pol	pol	pol	pol	pol	pol
		Pleuroncodes monodon		A. Caprílico	A. Cáprico	A. Undecílico	A. Laurico	A. Tridecílico	A. Merístico	A. Pentadecílico	A. Palmítico	A. Margárico	A. Estearico	A. Araquídico	A. Behenico	A. Tricosilico	A. Lignocérico	A. Miristoleico	A. Pentadecenoico	A. Palmitoleico	A. Heptadecenoico	A. Oleico	A. Gadoleico	A. Erúcico	A. Nervónico	A. Linolelaidic	A. Linoleico	A. Gamma Linolenico	A. Eicosadienoico	A. Dihomo G-L	A. Alfa linolenico	A. Eicosatrienoico	EPA	DHA				A. Caprílico	A. Cáprico	A. Undecílico	A. Laurico	A. Tridecílico	A. Merístico	A. Pentadecílico	A. Palmítico	A. Margárico	A. Estearico	A. Araquídico	A. Behenico
		Localidad	Tejido	C8:0	C10:0	C11:0	C12:0	C13:0	C14:0	C15:0	C16:0	C17:0	C18:0	C20:0	C22:0	C23:0	C24:0	C14:1n-5	C15:1	C16:1n-7	C17:1	C18:1n-9	C20:1n-9	C22:1n-9	C24:1n-9	C18:2n-6t	C18:2n-6c	C18:3n-6	C20:2n-6	C20:3n-6	C18:3n-3	C20:3n-3	C20:5n-3	C22:6n-3	suma pol			C8:0	C10:0	C11:0	C12:0	C13:0	C14:0	C15:0	C16:0	C17:0	C18:0	C20:0	C22:0
		Concepción	Muscle	0.7725							0.4525																								1.225	Concepción	Muscle	0.484375	0.4425	1.107	0.892143	0.875625	0.574167	0.499375	3.86418	0.51345	1.29315	ND	ND
		Concepción	Muscle	0.89		3.725	2.665	2.665	0.36		3.3975		2.95875			7.6575			2.4475	0.832		2.55											2.625	2.9825	24.3188		d.e.	0.193371	0	1.47842	0.813419	0.791117	0.407164	0.121147	2.10438	0.500144	0.897585	ND	ND
		Concepción	Muscle	0.4125	0.4425				0.3325		3.1525		0.2295									1.9175												0.875	4.5695		e.e.	0.0305746	0	0.661168	0.307444	0.279702	0.0888505	0.0605734	0.328649	0.158159	0.15625	ND	ND
		Concepción	Muscle	0.7625					0.3375		2.925											2.675											0.7175	0.75	4.025	Concepción	Vísceras	0.544937	1.01333	1.10575	0.754583	0.526444	1.95905	0.790795	9.11162	1.1224	2.64433	0	0
		Concepción	Muscle	0.85							2.29											3.355											0.6275	0.6875	3.14		d.e.	0.222689	0.766882	1.50827	0.423227	0.225653	1.45498	0.334575	8.24984	0.702993	1.80712	ND	ND
		Concepción	Muscle	0.5675							1.9325									0.668		1.4525											0.59	0.6725	2.5		e.e.	0.0352102	0.44276	0.476956	0.172782	0.0752175	0.236029	0.0713315	1.28841	0.143498	0.293154	ND	ND
		Concepción	Muscle	0.5975					0.3725		2.97		0.891							1.796		2.625								0.48			0.845	1.57	4.831	Coquimbo	Músculo	0.405692	0	0.4325	0.825	0.677813	0.582	0.374375	3.27575	0.401964	1.32859	0	0
		Concepción	Muscle	0.2925					0.555		3.72		1.9845							0.744		1.75								0.26			2.375	1.6675	6.552		d.e.	0.204833	#DIV/0!	0.165907	0	0.247795	0.211345	0.0349936	1.32778	0.0815957	0.552896	ND	ND
		Concepción	Muscle	0.2425					0.4325		2.6525		1.35675					0.4775		0.864		1.9775											1.335	1.245	4.68425		e.e.	0.0458021	#DIV/0!	0.0627068	0	0.0876089	0.0945165	0.0123721	0.271033	0.0218074	0.112859	ND	ND
		Concepción	Muscle	0.8575		0.3325	0.42	0.3525	0.595	0.645	4.275		1.65713				1.332	0.375	0.475	0.98		2.585					0.9525						2.7225	0.66	10.4666	Coquimbo	Vísceras	0.531548	0	0.506071	0.52	0.61525	1.46712	0.655263	7.0842	0.690125	2.20979	0.449167	0.35125
		Concepción	Muscle	0.47							1.5125		1.575									1.675													3.5575		d.e.	0.267289	ND	0.172306	0.118512	0.188987	1.24238	0.397559	5.64697	0.31708	0.98642	0.152527	0.00176777
		Concepción	Muscle	0.525							4.625		1.9845					0.445		1.92		2.895										1.845	3.1875	2.775	7.1345		e.e.	0.0583272	ND	0.0651255	0.0483822	0.0597628	0.277805	0.0912064	1.12939	0.0709013	0.201352	0.0880617	0.00125
		Concepción	Muscle	0.69		0.815					0.9255	0.132	0.59625									0.636										0.5562	0.85	0.7255	3.15875
		Concepción	Muscle	0.4					0.885		0.9135		0.3915							0.186975		0.66										0.3915	0.496	0.468	2.59
		Concepción	Muscle	0.475					0.55		5.1975	0.285	1.9475							0.835		2.94										1.595	3.1475	5.28595	8.455
		Concepción	Muscle	0.6			0.5825		0.4425		4.675		1.7975							0.725		2.8375										1.4	3.215	4.7641	8.0975
		Concepción	Muscle	0.3625			0.55	0.6825	0.4925	0.475	6.7975	0.4825	2.4525							0.725		4.8										1.825	5.5725	5.8788	12.295
		Concepción	Muscle	0.575			0.7675				6.94	0.35	2.85						0.4425	0.81		4.2375					0.3925					1.7325	4.7525	5.11555	11.4825
		Concepción	Muscle	0.345			0.975		0.7825	0.525	8.2175	0.5625	2.75						0.6475	1.61		4.9375										2.2475	5.72	6.887	14.1575
		Concepción	Muscle	0.3275					0.42		4.4525	0.325	1.6825					0.8		0.82		3.5975										1.3775	4.5	3.9476	7.2075
		Concepción	Muscle	0.15					0.445		5.1	0.3575	1.9675					0.6725		0.62		3.545										1.1175	2.785	2.4	8.02
		Concepción	Muscle	0.2325		0.32			0.6875	0.3525	3.7975		1.225					0.765		0.7225		2.425											0.7125	0.625	6.615
		Concepción	Muscle	0.265					2.2175		12.41	1.9	3.1525							2.6975		7.12	0.7675										0.73	0.57	19.945
		Concepción	Muscle	0.2275				1.2125			4.4775	0.3725	1.81					0.53		0.475		1.985										0.985	2.25	1.8675	8.1
		Concepción	Muscle	0.15							4.7	0.3675	1.595							0.5475		3.785										1.2175	2.795	2.3675	6.8125
		Concepción	Muscle	0.375				0.38	0.395		3.525		0.355								0.61	3.27											1.9375	0.9375	5.03
		Concepción	Muscle	0.4525							2.785											3.16											1.35	1.175	3.2375
		Concepción	Muscle	0.4575			0.285	0.3875	0.3725		2.6325		0.275						0.3			2.8175											1.6525	1.2325	4.41				Concepción						Coquimbo
		Concepción	Muscle					0.3625	0.36		4.5125		0.425								0.5775	4.545											3.425	2.145	5.66				Muscle		d.e.	e.e.	Vísceras		d.e.	e.e.	Muscle		d.e.
		Concepción	Muscle	0.3925		0.3425		0.9625	0.355		3.87		0.2925									3.59													6.215		1.1	C8:0	0.484375	1.44219	0.193371	0.0305746	0.544937	0.952744	0.222689	0.0352102	0.405692	2.08061	0.204833
		Concepción	Muscle	0.455							3.7425		0.275									3.46													4.4725			C10:0	0.4425	1.31751	0	0	1.01333	1.77167	0.766882	0.44276	ND	#VALUE!	ND
		Concepción	Muscle	0.3475							2.1925											2.59											0.645	0.445	2.54		1.05	C11:0	1.107	3.29601	1.47842	0.661168	1.10575	1.93324	1.50827	0.476956	0.4325	2.21809	0.165907
		Concepción	Muscle	0.345							2.49											2.79													2.835		1.08	C12:0	0.892143	2.65629	0.813419	0.307444	0.754583	1.31928	0.423227	0.172782	0.825	4.23105	0
		Concepción	Muscle	0.475							3.425		0.67									3.48											1.3325	2.7925	4.57		1.27	C13:0	0.875625	2.60711	0.791117	0.279702	0.526444	0.920412	0.225653	0.0752175	0.677813	3.47619	0.247795
		Concepción	Muscle	0.425							3.7525		0.644375									3.6375											3.2525	3.43	4.82187		3.04	C14:0	0.574167	1.70954	0.407164	0.0888505	1.95905	3.42512	1.45498	0.236029	0.582	2.98481	0.211345
		Concepción	Muscle	0.625					0.6675		4.2775		0.675									3.665													6.245		1.36	C15:0	0.499375	1.48685	0.121147	0.0605734	0.790795	1.38259	0.334575	0.0713315	0.374375	1.92	0.0349936
		Concepción	Muscle	0.6675							5.65		0.8775									5.1825											4.8375	4.295	7.195		14.67	C16:0	3.86418	11.5053	2.10438	0.328649	9.11162	15.9304	8.24984	1.28841	3.27575	16.7998	1.32778
		Concepción	Muscle	0.655							4.27		0.486									4.4675											3.94	3.9675	5.411		1.43	C17:0	0.51345	1.52876	0.500144	0.158159	1.1224	1.96235	0.702993	0.143498	0.401964	2.06149	0.0815957
		Concepción	Muscle	0.38							3.51		0.452									3.2675											2.95	2.6975	4.342		4.58	C18:0	1.29315	3.85026	0.897585	0.15625	2.64433	4.62323	1.80712	0.293154	1.32859	6.81371	0.552896
		Concepción	Muscle	0.6425							3.535		0.39175																						4.56925		0.93	C20:0	ND	#VALUE!	ND	ND	ND	#VALUE!	ND	ND	ND	#VALUE!	ND
		Concepción	Muscle	0.64							1.7525											2.6625											1.69	1.6775	2.3925		0.73	C22:0	ND	#VALUE!	ND	ND	ND	#VALUE!	ND	ND	ND	#VALUE!	ND
		Concepción	Viscera	0.865	1.55	1.725	0.4275	0.4175	0.9575		5.165		1.45463			5.5175			1.525	1.536	0.615	4.9625	0.975							0.885			2.3125	3.925	18.0796		4.33	C23:0	7.6575	22.7996	0	0	3.62983	6.34623	3.15011	1.28603	ND	#VALUE!	ND
		Concepción	Viscera	0.7725		5.215	0.5125	0.5475	0.445		2.73		5.211			9.265	2.9	0.1925	3.3825	6.112		2.8											0.71	2.745	27.5985		0.47	C24:0	1.332	3.96593	0	0	2.9	5.07023	0	0	0.3525	1.80781	0
		Concepción	Viscera	0.5575	1.355	0.915			0.6175		3.7275		0.41175																				1.425	2.4175	7.58425		36.04	FAS total	19.5355	58.1654	1.83473	0.139897	26.1031	45.6375	4.98809	0.354488	8.65618	44.3936	1.30438
		Concepción	Viscera	0.955		0.4725		0.5575	0.75		3.6675		0.72						0.285	1.28	0.825	2.455											1.4475	3.725	7.1225		1.37	C14:1n-5	0.580714	1.72903	0.165547	0.0625707	0.547875	0.95788	0.518659	0.129665	0.467083	2.39546	0.13178
		Concepción	Viscera	0.835		0.325		0.74	0.4625		3.97		0.624375						0.315	0.98	0.58	2.745								0.75			1.5825	1.6475	6.95688		1.48	C15:1	0.8625	2.56803	0.894625	0.400088	0.796019	1.39172	0.594708	0.114452	ND	#VALUE!	ND
		Concepción	Viscera	0.87		0.2925		0.55	1.1		1.1925		1.46812					0.1625	0.6675	2.876	0.5825	4.8								1.1925			2.35	4.2825	5.47312		2.58	C16:1n-7	0.977814	2.91137	0.603551	0.138464	3.07424	5.37487	2.94389	0.512466	0.518214	2.65768	0.16984
		Concepción	Viscera	0.3275							2.435									1.372		2.42								0.6			2.3275	3.1225	2.7625		2.68	C17:1	0.59375	1.76785	0.022981	0.01625	1.1373	1.9884	0.53365	0.10673	ND	#VALUE!	ND
		Concepción	Viscera	0.79					0.445		5.135		1.71787						0.54	1.148		2.6275								0.8475			2.65	2.755	8.08787		6.82	C18:1n-9	3.11663	9.27953	1.24451	0.199281	6.77655	11.8478	4.73971	0.749414	1.58363	8.12169	1.19545
		Concepción	Viscera	0.46					4.6625		6.75		4.41							0.74		2.5375		1.22								1.971	2.5225	2.235	16.2825		4.09	C20:1n-9	0.7675	2.28517	0	0	1.33303	2.3306	0.46425	0.106506	ND	#VALUE!	ND
		Concepción	Viscera	0.725		0.2825	0.4525		1.15		7.745	0.5	3.16575						0.335	2.412	0.6425	3.54	0.965			0.575				0.68			2.42	2.4375	14.0208		2.09	C22:1n-9	ND	#VALUE!	ND	ND	0.883958	1.54547	0.243307	0.0702367	ND	#VALUE!	ND
		Concepción	Viscera	0.2325					0.4825		4.65		2.87888							0.964		3.6										1.863	2.2825	2.3325	8.24388		2.26	C24:1n-9	ND	#VALUE!	ND	ND	1.09953	1.92236	0.901021	0.271668	ND	#VALUE!	ND
		Concepción	Viscera	0.5		0.785		0.3425	2.15	0.755	12.4	0.62	4.16475			1.9		1.22	0.9625	5.284	2.1	9.945	1.295	1.1625			0.89	1.225				6.39	7.435	6.375	23.6173		23.37	MUFA total	6.89891	20.541	1.50476	0.176119	15.6485	27.3591	3.46934	0.256461	2.56892	13.1748	1.03524
		Concepción	Viscera	0.78	0.135	0.655		0.153	0.1415	0.78	1.1165	0.76	0.76725					0.18		0.54		1.38					0.99					0.7569	0.54	0.4495	5.28825		1.72	C18:2n-6t	ND	#VALUE!	ND	ND	0.630833	1.10292	0.254776	0.0849254	0.4825	2.47452	0.195448
		Concepción	Viscera	0.86					0.145	0.81	1.9	0.745	0.493425					0.116		0.192	0.1175	0.7595					0.9					0.7569	0.5575	0.532	4.95343		1.86	C18:2n-6c	0.6725	2.00232	0.39598	0.28	0.954792	1.66932	0.184491	0.0532579	0.4325	2.21809	0.0106066
		Concepción	Viscera	0.6625					3.3375	0.8675	15.5925	0.6675	3.3425							5.6		9.345	1.135	0.795	0.8375		0.9775					2.655	6.2275	9.65245	24.47		3.16	C18:3n-6	ND	#VALUE!	ND	ND	1.45917	2.55114	0.39859	0.162724	0.7575	3.88487	0.351568
		Concepción	Viscera	0.615					2.26	0.6475	14.53	0.545	3.955			1.7925			0.545	0.35	1.64	1.9325	1.95	0.9375	0.8525		0.9225	1.2				3.125	8.1175	13.7136	24.345		2.12	C20:2n-6	ND	#VALUE!	ND	ND	0.3875	0.677488	0	0	ND	#VALUE!	ND
		Concepción	Viscera	0.4925					1.65		0.5625	0.53	2.3175							0.775		4.2										1.66	3.35	4.9771	5.5525		4.97	C20:3n-6	0.37	1.10165	0.155563	0.11	0.825833	1.44385	0.208054	0.0849379	1.3275	6.80814	0.152028
		Concepción	Viscera	0.4125			0.8325		1.7	0.4225	0.665	0.4725	3.465						0.59	2.665	1.2225	8.2325	0.95	0.9225			0.7675					3.7275	6.44	11.36	7.97		13.83	PUFA n-6 total	1.0425	3.10397	0.301389	0.150695	4.25812	7.44472	0.379492	0.0650824	3	15.3856	0.389198
		Concepción	Viscera	0.35			1.55		3.6525	0.92	18.975	0.7625				1.88175		0.33	0.71	0.5275	1.86	17.125	1.7425	0.675	0.9325	0.4525	1.2	1.125			0.4475	4.2975	6.9125	13.6755	28.0918		2.77	C18:3n-3	ND	#VALUE!	ND	ND	0.642	1.12244	0.188003	0.0840773	ND	#VALUE!	ND
		Concepción	Viscera	0.185					2.925	0.9925	18.3775	0.9525	5.7			1.42223		1.2625	0.85	5.1275	2.15	13.86	1.6325	0.645	0.765	0.5175	1.175	1.72			0.935	3.475	7.65	1.3985	30.5547		6.44	C20:3n-3	1.35752	4.0419	0.542615	0.15664	2.65096	4.63481	1.39155	0.347887	2.01821	10.3505	0.836891
		Concepción	Viscera	0.225					4.475	0.9175	24.195	0.835	4.6175					1.525	0.59	7.545	1.625	15.49	1.9975	0.62	0.79	0.445	0.9525	1.335				2.4825	6.125	6.43	35.265		5.61	C20:5n-3	2.41102	7.17862	1.52899	0.266162	3.54951	6.20581	2.3269	0.387817	1.62473	8.33251	0.982162
		Concepción	Viscera	0.5275					1.695	0.6525	1.4175	1.22	2.8225					1.5275	0.5	2.6675		7.27	0.7475	0.7975			0.725					2.8775	3.8875	4.45	8.335		11.95	C22:6n-3	2.34066	6.96914	1.766	0.302866	4.34444	7.59562	3.22543	0.523235	1.63066	8.36293	1.16993
		Concepción	Viscera	0.315					4.9525	1.445	27.255	2.1925	6.3125						0.765	9.93		2.39	1.95	0.5925	1.1	0.495	1.2675	2.15			0.6925	2.2	5.3425	5.525	42.4725		26.77	PUFA n-3 total	6.10919	18.1897	1.56726	0.176331	11.1869	19.5587	2.69515	0.276517	5.27361	27.0459	1.04043
		Concepción	Viscera	0.1325					2.1825	0.6875	1.275	0.885	4.175						0.465	0.45	1.225	7.375	0.6125	0.9275	0.86		0.69					2.35	2.9225	3.545	9.3375		40.6	PUFA total	7.15169	21.2936	1.57287	0.172645	15.445	27.0034	2.59607	0.228571	8.27361	42.4316	1.02682
		Concepción	Viscera	0.15				0.4875	0.715	0.415	0.57	0.3875	1.9375					0.5675		0.76	0.465	4.465										1.8275	2.6225	3.3	4.6625		100.01	FA total	33.5861	100	1.7188	0.0949047	57.1966	100	3.86547	0.164824	19.4987	100	1.18381
		Concepción	Viscera	0.7					1.1575		6.9925		0.9275						0.4375		0.8225	6.1225	0.68			0.45							3.33	2.36	9.7775
		Concepción	Viscera	0.3875					1.74	0.4375	1.38	0.655	1.3675						0.5825	0.8825	0.9375	9.6	0.9625		0.4425	0.655							4.32	4.235	5.9675
		Concepción	Viscera	0.51					1.9	0.6425	7.6175	0.675	1.55						0.6875		0.8	6.5425											1.2475	2.725	12.895
		Concepción	Viscera			0.39			2.7625	0.6175	13.5325	1.36	1.785						0.7525	3.86	1.4	12.1875	1.2425	1.3125		0.895					0.5225		5.69	5.59	20.4475
		Concepción	Viscera	0.35				0.9425	0.4925		5.1425		0.375					0.5	0.8175			3.8175												3.43	7.3025
		Concepción	Viscera	0.3175					2.48	0.575	15.5575	1.675	2.9							2.93	1.17	14.3175	1.2475			1.1925			0.3875		0.6125		8.44	8.915	23.505
		Concepción	Viscera	0.33					0.5875		4.9475		0.3175						0.29		0.6225	4.75											0.9425	2.6875	6.1825
		Concepción	Viscera	0.355							3.95											3.6375											1.155	2.6975	4.305
		Concepción	Viscera	0.635			0.7525		0.715		6.865		2.1675									5.8575											2.425	4.525	11.135
		Concepción	Viscera	0.665							4.47		0.81675					0.3125				5.36											2.64	2.525	5.95175
		Concepción	Viscera	0.665					4.3675	0.6925	24.65	2.1525	4.51912					0.195	0.975	7.656	1.28	11.625	1.675		0.9576									0.765	37.0466
		Concepción	Viscera	0.63					4.59	0.98	25.445	2.9675	6.18975					0.2625	1.325	9.988	1.475	16.2475	1.8275		0.7847								4.565	3.8	40.8023
		Concepción	Viscera	0.585					2.635	0.5325	15.4	1.245	1.91						0.7275	1.572	1.75	7.1225													22.3075
		Concepción	Viscera	0.71					0.985		5.775		0.2675							0.852		9.22													7.7375
		Concepción	Viscera	0.66					4.1275	0.7325	23.18	1.8375	4.12875					0.115	0.9775	3.26	1.2675	1.4625													34.6662
		Concepción	Viscera	0.7					2.85	1.875	22.6725	2.295	5.13					0.2975	0.8925	8.616	1.2575	16.935	1.74		3.7725								2.8675	3.825	35.5225
		Coquimbo	Muscle	0.2525		0.3175		0.46		0.3725	4.35	0.3925	1.675									2.7425											0.535	0.625	7.82
		Coquimbo	Muscle	0.135		0.4125		0.44		0.345	4.36	0.3525	1.6325									2.39												0.4325	7.6775
		Coquimbo	Muscle	0.2825		0.2725		0.625	0.415	0.3275	2.15	0.375	0.9625				0.3525	0.3475		0.3375		0.3775				0.7725							1.2425	1.17	5.7625
		Coquimbo	Muscle	0.3575						0.3675	4.88	0.53	1.63					0.6125		0.7825		1.445					0.425					3.42	3.485	3.8825	7.765
		Coquimbo	Muscle	0.4475							2.1225	0.285	1.35							0.44		0.99										1.745	1.5475	1.4925	4.205
		Coquimbo	Muscle	0.2925					0.5375	0.41	4.1575	0.3925	1.54							0.8375		1.225					0.44					2.815	2.495	2.415	7.33
		Coquimbo	Muscle	0.875					0.95	0.36	5.65	0.435	1.5475					0.33		0.6875		1.1725											0.775	0.5625	9.8175
		Coquimbo	Muscle	0.44							2.165		0.765									0.5425											0.515	0.455	3.37
		Coquimbo	Muscle	0.525							1.3175		0.8									0.7825											0.6425	0.75	2.6425
		Coquimbo	Muscle	0.1925		0.55	0.825	1.2125	0.5275		4.675	0.4275	1.35					0.3675		0.3525		2.7475						0.4975					0.74	0.77	9.76
		Coquimbo	Muscle	0.25		0.75		0.795	0.48	0.4375	4.51	0.575	1.54					0.5575		0.545		1.2375				0.3525				1.435			2.1825	2.825	9.3375
		Coquimbo	Muscle	0.15							3.3475	0.325	1.1925									0.7725											0.6275	0.53	5.015
		Coquimbo	Muscle	0.36				0.735			2.6675		1.425							0.33		0.91						0.6175					0.9325	0.675	5.1875
		Coquimbo	Muscle	0.37							2.8325	0.41	1.2							0.67		1.47				0.4225		1.1575					1.9325		4.8125
		Coquimbo	Muscle	0.2225							4.4625	0.4675	1.8775							0.55		1.2				0.3825				1.22			2.17	1.9825	7.03
		Coquimbo	Muscle	0.3325		0.39		0.575		0.375	2.88	0.31	1.575					0.5875		0.4675		0.9975											0.131622	0.169617	6.4375
		Coquimbo	Muscle	0.643847							0.325599		0.253562									0.429529											2.51	3.25	1.22301
		Coquimbo	Muscle	0.6975							5.185		1.755									4.46													7.6375
		Coquimbo	Muscle	0.6525							3.675		0.315									3.9425											2.575	2.925	4.6425
		Coquimbo	Muscle	0.635							2.87		0.255									4.1575											3.385	3.67	3.76
		Coquimbo	Muscle								2.2725		1.5							0.375		0.75										1.3975	1.855	1.955	3.7725
		Coquimbo	Muscle								2.525		1.595									0.79										1.375	1.825	1.5375	4.12
		Coquimbo	Muscle								3.2675	0.35	2.675							0.52		1.775										2.1925	2.725	2.8525	6.2925
		Coquimbo	Muscle			0.335		0.58			1.97		1.475							0.36		0.7										1.1825	0.915	0.9475	4.36
		Coquimbo	Viscera	0.2925		0.5975		0.77	0.57	0.4975	4.375	0.445	2.345					0.345	0.3475	0.3475		3.265											0.6	5.45	9.8925
		Coquimbo	Viscera	0.32		0.5125		0.5725	0.78	0.525	5.9925	0.5275	1.8325					0.37	0.4475	1.2575		1.6675	0.545				0.495					2.365	1.7225	1.3225	11.0625
		Coquimbo	Viscera	0.5275		0.475		0.3575	1.3525	0.815	8.145	0.695	2.6					0.64	0.615	1.69	0.7475		0.7925	0.63			0.765					4.84	3.135	5.8475	14.9675
		Coquimbo	Viscera	0.22		0.3175			1.1625	0.3225	6.6775	0.6575	2.24							0.575		1.1775										3.625	1.775	4.65	11.5975
		Coquimbo	Viscera	0.9825				0.3525	1.11	0.655	6.285	0.6325	1.93					0.53	0.71	0.945		1.6725					0.7					3.3925	1.525	3.8725	11.9475
		Coquimbo	Viscera	0.2375					0.6175	0.3475	11.4175	0.4275	1.4125					0.325	0.375	0.7775		1.765					0.4875					2.425	1.77	42.75	14.46
		Coquimbo	Viscera	0.2225					0.88		4.2975	0.555	0.9825	0.625						1.44		0.9925	6.8275								2.4325		0.825	0.585	7.5625
		Coquimbo	Viscera	0.8875							4.275		2.155						0.46			1.415												2.8575	7.3175
		Coquimbo	Viscera	0.735			0.4375		0.6275	0.5825	3.7		2.125					0.4125		0.525		0.8275											0.89	2.2325	8.2075
		Coquimbo	Viscera	0.925			0.75	0.94	2.625	1.31	11.535	0.96	2.625					1.1775	0.5275	1.125	1.1775	6.985	0.68			0.5525		2.1					0.51	0.525	21.67
		Coquimbo	Viscera	0.4675			0.4725		4.6375	1.6475	21.2	1.5575	4.8375	0.3525	0.35	1.3575	0.225	0.3575	1.7	5.955	2.1	7.525	1.21	0.78	0.98	0.58	1.715	1.28	1.2	3.8675	0.7525		5.7575	5	37.105
		Coquimbo	Viscera	0.395				0.6725	0.8875	0.5225	5.2925	0.5375	1.8675					1.75	0.515	0.88	0.7175	1.8525													10.175
		Coquimbo	Viscera	0.695		0.82	0.47	0.5725		0.3325	4.855	0.85	1.9125							0.9375		2.2825													10.5075
		Coquimbo	Viscera	0.7525				0.755	0.5425		5.15	0.86	1.8225									2.3375													9.8825
		Coquimbo	Viscera	0.275					0.47	0.4	4.175	0.385	1.6425					0.83		0.475		3.225					0.4425					1.91	1.29	1.5	7.3475
		Coquimbo	Viscera	0.235					0.61	0.45	4.175	0.3975	1.6825					0.75	0.465	0.655		3.975										1.1225	0.615	0.4375	7.55
		Coquimbo	Viscera	0.155				0.6975		0.3825	3.88	0.475	1.2175					0.5875		0.38		1.12								0.9325			1.41	1.325	6.8075
		Coquimbo	Viscera	0.7275					1.5675		9.66		1.7225						0.7475	0.1925	1.14	8.28											2.675	6.555	13.6775
		Coquimbo	Viscera	0.7275					1.5675		9.66		1.7225						0.7475	0.1925	1.14	8.28											2.675	6.555	13.6775
		Coquimbo	Viscera	0.695							4.3525		0.575									5.39											2.675	3.325	5.6225
		Coquimbo	Viscera	0.6875					4.12	1.125	25.9825	0.885				3.42		0.55	1.675	7.18	1.955	2.135	1.85	1.875	2.2525	2.175						2.3275	11.645	14.75	36.22
		Coquimbo	Viscera							0.325	3.75	0.43	2.98							0.3825		1.1										1.89	1.66	1.8225	7.485
		Coquimbo	Viscera						1.355	0.6275	1.2225	0.7325	3.1575			1.85		0.5175	0.67	0.39	1.1	4.545	2.2425		0.775	0.4175	0.94		0.625			5.25	5.35	6.15	8.945
		Coquimbo	Viscera			0.32	0.5425		3.385	1.2825	2.5	1.35	4.52	0.37	0.3525	1.7275		0.76	0.75	0.5725	1.57	5.7125	1.65	0.75	0.89	0.4225	1.6425	1.2	0.6475		0.825	6.9775	7.4925	8.4825	16.35
		Coquimbo	Viscera			0.5	0.4475	0.4625	0.475	0.3	4.55	0.4425	3.1275							0.545		1.4725			0.56				1.625			1.1675	0.8325	0.91	10.305
[truncated: 23 more columns]

## Sheet: ratios
			Palmitic	Stearic	EPA	DHA
	Locality	Tejido	C16:0	C18:0	C20:5n-3	C22:6n-3	PUFA	SFA			Localidad	Tejido	C16:0/C18:0	DHA/EPA	PUFA/SFA				C16:0/C18:0		Mean	sd	ee			Localidad	Tejido	C16:0/C18:0		Locality	Tissue	DHA/EPA		Locality	Tissue	PUFA/SFA			Locality	Tissue	C16:0/C18:0			Locality	Tissue	DHA/EPA			Locality
	Concepción	Muscle	0.4525				0	1.225			Concepción	Muscle							Concepción	Muscle	5.12757	3.85499	0.671068			Concepción	Muscle	9.02361		Concepción	Muscle	1.13619		Concepción	Muscle	0.230583			Concepción	Muscle	9.02361	2.0819		Concepción	Muscle	0.932584	0.930204		Concepción
	Concepción	Muscle	3.3975	2.95875	2.625	2.9825	5.6075	24.3188			Concepción	Muscle	1.14829	1.13619	0.230583				Concepción	Viscera	4.69761	4.43932	0.720152			Concepción	Muscle	1.14829		Concepción	Muscle	1.0453		Concepción	Muscle	0.191487			Concepción	Muscle	3.33333	1.4938		Concepción	Muscle	1.0453	1.0443		Concepción
	Concepción	Muscle	3.1525	0.2295		0.875	0.875	4.5695			Concepción	Muscle	13.7364		0.191487				Coquimbo	Muscle	3.05612	2.68037	0.547128			Concepción	Muscle	13.7364		Concepción	Muscle	1.09562		Concepción	Muscle	0.364596			Concepción	Muscle	2.57977	1.37149		Concepción	Muscle	1.09562	1.09132		Concepción
	Concepción	Muscle	2.925		0.7175	0.75	1.4675	4.025			Concepción	Muscle		1.0453	0.364596				Coquimbo	Viscera	3.26303	1.95033	0.39811			Concepción	Muscle	3.33333		Concepción	Muscle	1.13983		Concepción	Muscle	0.41879			Concepción	Muscle	2.33056	1.32583		Concepción	Muscle	1.13983	1.13088		Concepción
	Concepción	Muscle	2.29		0.6275	0.6875	1.315	3.14			Concepción	Muscle		1.09562	0.41879											Concepción	Muscle	1.87453		Concepción	Muscle	1.85799		Concepción	Muscle	0.505			Concepción	Muscle	2.33333	1.32635		Concepción	Muscle	1.85799	1.61949		Concepción
	Concepción	Muscle	1.9325		0.59	0.6725	1.2625	2.5			Concepción	Muscle		1.13983	0.505											Concepción	Muscle	1.95504		Concepción	Muscle	0.702105		Concepción	Muscle	0.599255			Concepción	Muscle	2.66881	1.38709		Concepción	Muscle	0.870588	0.861414		Concepción
	Concepción	Muscle	2.97	0.891	0.845	1.57	2.895	4.831			Concepción	Muscle	3.33333	1.85799	0.599255				DHA/EPA		Mean	sd	ee			Concepción	Muscle	2.57977		Concepción	Muscle	0.932584		Concepción	Muscle	0.65667			Concepción	Muscle	2.60083	1.37522		Concepción	Muscle	0.853529	0.841625		Concepción
	Concepción	Muscle	3.72	1.9845	2.375	1.6675	4.3025	6.552			Concepción	Muscle	1.87453	0.702105	0.65667				Concepción	Muscle	0.99269	0.361992	0.0630148			Concepción	Muscle	0.960317		Concepción	Muscle	0.242424		Concepción	Muscle	0.550782			Concepción	Muscle	2.77166	1.40469		Concepción	Muscle	0.943548	0.941892		Concepción
	Concepción	Muscle	2.6525	1.35675	1.335	1.245	2.58	4.68425			Concepción	Muscle	1.95504	0.932584	0.550782				Concepción	Viscera	1.41876	0.700257	0.11671			Concepción	Muscle	2.33056		Concepción	Muscle	0.870588		Concepción	Muscle	0.414174			Concepción	Muscle	2.43509	1.34536		Concepción	Muscle	1.05497	1.05351		Concepción
	Concepción	Muscle	4.275	1.65713	2.7225	0.66	4.335	10.4666			Concepción	Muscle	2.57977	0.242424	0.414174				Coquimbo	Muscle	1.02534	0.169325	0.0369498			Concepción	Muscle	1.5522		Concepción	Muscle	0.853529		Concepción	Muscle	1.09433			Concepción	Muscle	2.98818	1.44035		Concepción	Muscle	1.07639	1.07361		Concepción
	Concepción	Muscle	1.5125	1.575			0	3.5575			Concepción	Muscle	0.960317						Coquimbo	Viscera	2.89716	5.18883	1.1323			Concepción	Muscle	2.33333		Concepción	Muscle	0.943548		Concepción	Muscle	0.674856			Concepción	Muscle	5.64636	1.78069		Concepción	Muscle	1.20402	1.18567		Concepción
	Concepción	Muscle	4.625	1.9845	3.1875	2.775	7.8075	7.1345			Concepción	Muscle	2.33056	0.870588	1.09433											Concepción	Muscle	2.66881		Concepción	Muscle	1.67941		Concepción	Muscle	0.523359			Concepción	Muscle	2.59212	1.37368		Concepción	Muscle	0.877244	0.86903		Concepción
	Concepción	Muscle	0.9255	0.59625	0.85	0.7255	2.1317	3.15875			Concepción	Muscle	1.5522	0.853529	0.674856											Concepción	Muscle	2.60083		Concepción	Muscle	1.48184		Concepción	Muscle	1.1861			Concepción	Muscle	3.1	1.4581		Concepción	Muscle	0.861759	0.851221		Concepción
	Concepción	Muscle	0.9135	0.3915	0.496	0.468	1.3555	2.59			Concepción	Muscle	2.33333	0.943548	0.523359				PUFA/SFA		Mean	sd	ee			Concepción	Muscle	2.77166		Concepción	Muscle	1.05497		Concepción	Muscle	1.15827			Concepción	Muscle	3.93656	1.57896		Concepción	Muscle	0.83	0.81367		Concepción
	Concepción	Muscle	5.1975	1.9475	3.1475	5.28595	10.0284	8.455			Concepción	Muscle	2.66881	1.67941	1.1861				Concepción	Muscle	0.79032	0.396202	0.0679481			Concepción	Muscle	2.43509		Concepción	Muscle	1.07639		Concepción	Muscle	1.07981			Concepción	Muscle	2.94671	1.43366		Concepción	Muscle	0.847048	0.834002		Concepción
	Concepción	Muscle	4.675	1.7975	3.215	4.7641	9.3791	8.0975			Concepción	Muscle	2.60083	1.48184	1.15827				Concepción	Viscera	0.822366	0.581735	0.0943698			Concepción	Muscle	2.98818		Concepción	Muscle	1.20402		Concepción	Muscle	1.04446			Concepción	Muscle	9.92958	2.14937		Concepción	Muscle	0.87037	0.861164		Concepción
	Concepción	Muscle	6.7975	2.4525	5.5725	5.8788	13.2763	12.295			Concepción	Muscle	2.77166	1.05497	1.07981				Coquimbo	Muscle	0.905516	0.973075	0.2029			Concepción	Muscle	2.64636		Concepción	Muscle	0.877244		Concepción	Muscle	1.04923			Concepción	Muscle	9.57273	2.1233		Concepción	Muscle	0.74584	0.706755		Concepción
	Concepción	Muscle	6.94	2.85	4.7525	5.11555	11.9931	11.4825			Concepción	Muscle	2.43509	1.07639	1.04446				Coquimbo	Viscera	0.854346	0.696083	0.148405			Concepción	Muscle	2.59212		Concepción	Muscle	0.861759		Concepción	Muscle	1.36318			Concepción	Muscle	10.6176	2.19791		Concepción	Muscle	1.05457	1.05314		Concepción
	Concepción	Muscle	8.2175	2.75	5.72	6.887	14.8545	14.1575			Concepción	Muscle	2.98818	1.20402	1.04923											Concepción	Muscle	3.1		Concepción	Muscle	0.877193		Concepción	Muscle	0.785848			Concepción	Muscle	5.11194	1.72264		Concepción	Muscle	0.887855	0.881053		Concepción
	Concepción	Muscle	4.4525	1.6825	4.5	3.9476	9.8251	7.2075			Concepción	Muscle	2.64636	0.877244	1.36318											Concepción	Muscle	3.93656		Concepción	Muscle	0.780822		Concepción	Muscle	0.202192			Concepción	Muscle	5.82347	1.79912		Concepción	Muscle	0.914407	0.91052		Concepción
	Concepción	Muscle	5.1	1.9675	2.785	2.4	6.3025	8.02			Concepción	Muscle	2.59212	0.861759	0.785848											Concepción	Muscle	2.47376		Concepción	Muscle	0.83		Concepción	Muscle	0.0651792			Concepción	Muscle	6.33704	1.85053		Concepción	Muscle	0.992604	0.992576		Concepción
	Concepción	Muscle	3.7975	1.225	0.7125	0.625	1.3375	6.615			Concepción	Muscle	3.1	0.877193	0.202192											Concepción	Muscle	2.94671		Concepción	Muscle	0.847048		Concepción	Muscle	0.629938			Concepción	Muscle	6.43875	1.86037		Concepción	Viscera	1.6973	1.52904		Concepción
	Concepción	Muscle	12.41	3.1525	0.73	0.57	1.3	19.945			Concepción	Muscle	3.93656	0.780822	0.0651792											Concepción	Muscle	9.92958		Concepción	Muscle	0.483871		Concepción	Muscle	0.936514			Concepción	Muscle	8.78601	2.06347		Concepción	Viscera	1.69649	1.52856		Concepción
	Concepción	Muscle	4.4775	1.81	2.25	1.8675	5.1025	8.1			Concepción	Muscle	2.47376	0.83	0.629938											Concepción	Muscle	9.57273		Concepción	Muscle	0.87037		Concepción	Muscle	0.571571			Concepción	Muscle	7.76549	1.98026		Concepción	Viscera	1.04107	1.04025		Concepción
	Concepción	Muscle	4.7	1.595	2.795	2.3675	6.38	6.8125			Concepción	Muscle	2.94671	0.847048	0.936514											Concepción	Muscle	10.6176		Concepción	Muscle	0.74584		Concepción	Muscle	0.779923			Concepción	Viscera	3.55074	1.5256		Concepción	Viscera	1.82234	1.60012		Concepción
	Concepción	Muscle	3.525	0.355	1.9375	0.9375	2.875	5.03			Concepción	Muscle	9.92958	0.483871	0.571571											Concepción	Muscle	13.2308		Concepción	Muscle	0.626277		Concepción	Muscle	0.654195			Concepción	Viscera	9.05282	2.08415		Concepción	Viscera	1.34157	1.29384		Concepción
	Concepción	Muscle	2.785		1.35	1.175	2.525	3.2375			Concepción	Muscle		0.87037	0.779923											Concepción	Muscle	13.6091		Concepción	Muscle	0.689922		Concepción	Muscle	0.984099			Concepción	Viscera	5.09375	1.7206		Concepción	Viscera	1.03962	1.03886		Concepción
	Concepción	Muscle	2.6325	0.275	1.6525	1.2325	2.885	4.41			Concepción	Muscle	9.57273	0.74584	0.654195											Concepción	Muscle	5.11194		Concepción	Muscle	2.09568		Concepción	Muscle	0.429134			Concepción	Viscera	6.35836	1.8526		Concepción	Viscera	1.00723	1.00721		Concepción
	Concepción	Muscle	4.5125	0.425	3.425	2.145	5.57	5.66			Concepción	Muscle	10.6176	0.626277	0.984099											Concepción	Muscle	5.82347		Concepción	Muscle	1.05457		Concepción	Muscle	0.902626			Concepción	Viscera	2.98916	1.44051		Concepción	Viscera	1.02191	1.02167		Concepción
	Concepción	Muscle	3.87	0.2925			0	6.215			Concepción	Muscle	13.2308													Concepción	Muscle	6.33704		Concepción	Muscle	0.887855		Concepción	Muscle	1.38587			Concepción	Viscera	2.53061	1.36273		Concepción	Viscera	1.54997	1.43824		Concepción
	Concepción	Muscle	3.7425	0.275			0	4.4725			Concepción	Muscle	13.6091													Concepción	Muscle	6.43875		Concepción	Muscle	1.00698		Concepción	Muscle	1.26928			Concepción	Viscera	3.91521	1.57611		Concepción	Viscera	1.68939	1.52437		Concepción
	Concepción	Muscle	2.1925		0.645	0.445	1.09	2.54			Concepción	Muscle		0.689922	0.429134											Concepción	Muscle	8.78601		Concepción	Muscle	0.914407		Concepción	Muscle	1.46137			Concepción	Viscera	2.97737	1.43861		Concepción	Viscera	1.4857	1.39589		Concepción
	Concepción	Muscle	2.49				0	2.835			Concepción	Muscle														Concepción	Muscle	7.76549		Concepción	Muscle	0.992604		Concepción	Muscle	1.30067			Concepción	Viscera	3.85064	1.56739		Concepción	Viscera	1.76398	1.56757		Concepción
	Concepción	Muscle	3.425	0.67	1.3325	2.7925	4.125	4.57			Concepción	Muscle	5.11194	2.09568	0.902626											Concepción	Viscera	3.55074		Concepción	Viscera	1.6973		Concepción	Muscle	1.40752			Concepción	Viscera	4.66492	1.67089		Concepción	Viscera	1.0498	1.0486		Concepción
	Concepción	Muscle	3.7525	0.644375	3.2525	3.43	6.6825	4.82187			Concepción	Muscle	5.82347	1.05457	1.38587											Concepción	Viscera	0.523892		Concepción	Viscera	3.8662		Concepción	Viscera	0.393952			Concepción	Viscera	3.67383	1.54303		Concepción	Viscera	1.14469	1.13514		Concepción
	Concepción	Muscle	4.2775	0.675			0	6.245			Concepción	Muscle	6.33704													Concepción	Viscera	9.05282		Concepción	Viscera	1.69649		Concepción	Viscera	0.125188			Concepción	Viscera	3.22412	1.47731		Concepción	Viscera	1.03416	1.03359		Concepción
	Concepción	Muscle	5.65	0.8775	4.8375	4.295	9.1325	7.195			Concepción	Muscle	6.43875	0.887855	1.26928											Concepción	Viscera	5.09375		Concepción	Viscera	2.5734		Concepción	Viscera	0.506642			Concepción	Viscera	5.23985	1.73689		Concepción	Viscera	1.213	1.1931		Concepción
	Concepción	Muscle	4.27	0.486	3.94	3.9675	7.9075	5.411			Concepción	Muscle	8.78601	1.00698	1.46137											Concepción	Viscera	6.35836		Concepción	Viscera	1.04107		Concepción	Viscera	0.72622			Concepción	Viscera	4.31762	1.62835		Concepción	Viscera	1.25834	1.22979		Concepción
	Concepción	Muscle	3.51	0.452	2.95	2.6975	5.6475	4.342			Concepción	Muscle	7.76549	0.914407	1.30067											Concepción	Viscera	0.812261		Concepción	Viscera	1.82234		Concepción	Viscera	0.572096			Concepción	Viscera	7.53908	1.96083		Concepción	Viscera	1.65628	1.50457		Concepción
	Concepción	Muscle	3.535	0.39175			0	4.56925			Concepción	Muscle	9.02361													Concepción	Viscera	2.98916		Concepción	Viscera	1.34157		Concepción	Viscera	1.42971			Concepción	Viscera	4.91452	1.70017		Concepción	Viscera	2.3355	1.84823		Concepción
	Concepción	Muscle	1.7525		1.69	1.6775	3.3675	2.3925			Concepción	Muscle		0.992604	1.40752											Concepción	Viscera	1.53061		Concepción	Viscera	1.03962		Concepción	Viscera	2.19005			Concepción	Viscera	7.58123	1.96448		Concepción	Viscera	1.86598	1.62379		Concepción
	Concepción	Viscera	5.165	1.45463	2.3125	3.925	7.1225	18.0796			Concepción	Viscera	3.55074	1.6973	0.393952											Concepción	Viscera	2.4465		Concepción	Viscera	0.886026		Concepción	Viscera	0.773071			Concepción	Viscera	5.36466	1.75057		Concepción	Viscera	0.956439	0.955462		Concepción
	Concepción	Viscera	2.73	5.211	0.71	2.745	3.455	27.5985			Concepción	Viscera	0.523892	3.8662	0.125188											Concepción	Viscera	1.61521		Concepción	Viscera	1.00723		Concepción	Viscera	0.413235			Concepción	Viscera	3.16724	1.46857		Coquimbo	Muscle	1.16822	1.15548		Concepción
	Concepción	Viscera	3.7275	0.41175	1.425	2.4175	3.8425	7.58425			Concepción	Viscera	9.05282	1.69649	0.506642											Concepción	Viscera	2.97737		Concepción	Viscera	1.02191		Concepción	Viscera	0.435961			Concepción	Viscera	5.47291	1.76227		Coquimbo	Muscle	0.94165	0.939878		Concepción
	Concepción	Viscera	3.6675	0.72	1.4475	3.725	5.1725	7.1225			Concepción	Viscera	5.09375	2.5734	0.72622											Concepción	Viscera	1.4552		Concepción	Viscera	0.857431		Concepción	Viscera	0.785796			Concepción	Viscera	5.4546	1.7603		Coquimbo	Muscle	1.11406	1.10801		Coquimbo
	Concepción	Viscera	3.97	0.624375	1.5825	1.6475	3.98	6.95688			Concepción	Viscera	6.35836	1.04107	0.572096											Concepción	Viscera	3.85064		Concepción	Viscera	0.832407		Concepción	Viscera	0.94486			Concepción	Viscera	4.11083	1.60193		Coquimbo	Muscle	0.964459	0.963812		Coquimbo
	Concepción	Viscera	1.1925	1.46812	2.35	4.2825	7.825	5.47312			Concepción	Viscera	0.812261	1.82234	1.42971											Concepción	Viscera	4.66492		Concepción	Viscera	0.95426		Concepción	Viscera	0.517449			Concepción	Viscera	5.61429	1.77732	1.41289	Coquimbo	Muscle	0.967936	0.967411		Coquimbo
	Concepción	Viscera	2.435		2.3275	3.1225	6.05	2.7625			Concepción	Viscera		1.34157	2.19005											Concepción	Viscera	3.67383		Concepción	Viscera	1.54997		Concepción	Viscera	0.554445			Concepción	Viscera	4.41959	1.64107	1.419	Coquimbo	Muscle	0.725806	0.679528		Coquimbo
	Concepción	Viscera	5.135	1.71787	2.65	2.755	6.2525	8.08787			Concepción	Viscera	2.98916	1.03962	0.773071											Concepción	Viscera	0.242718		Concepción	Viscera	1.68939		Concepción	Viscera	0.797403			Coquimbo	Muscle	2.59701	1.37454		Coquimbo	Muscle	0.883495	0.876131		Coquimbo
	Concepción	Viscera	6.75	4.41	2.5225	2.235	6.7285	16.2825			Concepción	Viscera	1.53061	0.886026	0.413235											Concepción	Viscera	0.191919		Concepción	Viscera	1.4857		Concepción	Viscera	1.11229			Coquimbo	Muscle	2.67075	1.38743		Coquimbo	Muscle	1.16732	1.15471		Coquimbo
	Concepción	Viscera	7.745	3.16575	2.42	2.4375	6.1125	14.0208			Concepción	Viscera	2.4465	1.00723	0.435961											Concepción	Viscera	3.22412		Concepción	Viscera	1.76398		Concepción	Viscera	1.79867			Coquimbo	Muscle	2.23377	1.30721		Coquimbo	Muscle	1.04054	1.03974		Coquimbo
	Concepción	Viscera	4.65	2.87888	2.2825	2.3325	6.478	8.24388			Concepción	Viscera	1.61521	1.02191	0.785796											Concepción	Viscera	5.23985		Concepción	Viscera	1.97837		Concepción	Viscera	2.79737			Coquimbo	Muscle	2.99387	1.44127		Coquimbo	Muscle	1.29439	1.25804		Coquimbo
	Concepción	Viscera	12.4	4.16475	7.435	6.375	22.315	23.6173			Concepción	Viscera	2.97737	0.857431	0.94486											Concepción	Viscera	0.502214		Concepción	Viscera	0.18281		Concepción	Viscera	1.00067			Coquimbo	Muscle	1.57222	1.1628		Coquimbo	Muscle	0.844622	0.831133		Coquimbo
	Concepción	Viscera	1.1165	0.76725	0.54	0.4495	2.7364	5.28825			Concepción	Viscera	1.4552	0.832407	0.517449											Concepción	Viscera	4.31762		Concepción	Viscera	1.0498		Concepción	Viscera	0.552157			Coquimbo	Muscle	2.69968	1.39242		Coquimbo	Muscle	0.723861	0.676844		Coquimbo
	Concepción	Viscera	1.9	0.493425	0.5575	0.532	2.7464	4.95343			Concepción	Viscera	3.85064	0.95426	0.554445											Concepción	Viscera	0.305389		Concepción	Viscera	1.14469		Concepción	Viscera	0.503899			Coquimbo	Muscle	3.65105	1.53983		Coquimbo	Muscle	0.913594	0.909632		Coquimbo
	Concepción	Viscera	15.5925	3.3425	6.2275	9.65245	19.5125	24.47			Concepción	Viscera	4.66492	1.54997	0.797403											Concepción	Viscera	0.294194		Concepción	Viscera	1.03416		Concepción	Viscera	1.43251			Coquimbo	Muscle	2.83007	1.41449		Coquimbo	Muscle	1.28867	1.25361		Coquimbo
	Concepción	Viscera	14.53	3.955	8.1175	13.7136	27.0786	24.345			Concepción	Viscera	3.67383	1.68939	1.11229											Concepción	Viscera	7.53908		Concepción	Viscera	1.213		Concepción	Viscera	0.416093			Coquimbo	Muscle	1.64687	1.18092		Coquimbo	Muscle	1.29482	1.25837		Coquimbo
	Concepción	Viscera	0.5625	2.3175	3.35	4.9771	9.9871	5.5525			Concepción	Viscera	0.242718	1.4857	1.79867											Concepción	Viscera	1.00914		Concepción	Viscera	1.25834		Concepción	Viscera	1.01821			Coquimbo	Muscle	3.46296	1.51292		Coquimbo	Muscle	1.13592	1.12744		Coquimbo
	Concepción	Viscera	0.665	3.465	6.44	11.36	22.295	7.97			Concepción	Viscera	0.191919	1.76398	2.79737											Concepción	Viscera	4.91452		Concepción	Viscera	0.708709		Concepción	Viscera	1.6622			Coquimbo	Muscle	2.92857	1.43071		Coquimbo	Muscle	1.08419	1.08084		Coquimbo
	Concepción	Viscera	18.975		6.9125	13.6755	28.1105	28.0918			Concepción	Viscera		1.97837	1.00067											Concepción	Viscera	7.58123		Concepción	Viscera	0.980324		Concepción	Viscera	0.627972			Coquimbo	Muscle	2.80713	1.41065		Coquimbo	Muscle	1.05391	1.05251		Coquimbo
	Concepción	Viscera	18.3775	5.7	7.65	1.3985	16.871	30.5547			Concepción	Viscera	3.22412	0.18281	0.552157											Concepción	Viscera	13.7133		Concepción	Viscera	2.18437		Concepción	Viscera	1.54336			Coquimbo	Muscle	1.87193	1.23243		Coquimbo	Muscle	0.842466	0.828578		Coquimbo
	Concepción	Viscera	24.195	4.6175	6.125	6.43	17.77	35.265			Concepción	Viscera	5.23985	1.0498	0.503899											Concepción	Viscera	5.36466		Concepción	Viscera	0.982425		Concepción	Viscera	0.308065			Coquimbo	Muscle	2.36042	1.33146		Coquimbo	Muscle	1.04679	1.04573		Coquimbo
	Concepción	Viscera	1.4175	2.8225	3.8875	4.45	11.94	8.335			Concepción	Viscera	0.502214	1.14469	1.43251											Concepción	Viscera	15.5827		Concepción	Viscera	1.05628		Concepción	Viscera	0.620981			Coquimbo	Muscle	2.37683	1.33454		Coquimbo	Muscle	1.03552	1.0349		Coquimbo
	Concepción	Viscera	27.255	6.3125	5.3425	5.525	17.6725	42.4725			Concepción	Viscera	4.31762	1.03416	0.416093											Concepción	Viscera	3.16724		Concepción	Viscera	2.85146		Concepción	Viscera	0.469702			Coquimbo	Muscle	1.82857	1.22284		Coquimbo	Viscera	3.08333	2.12601		Coquimbo
	Concepción	Viscera	1.275	4.175	2.9225	3.545	9.5075	9.3375			Concepción	Viscera	0.305389	1.213	1.01821											Concepción	Viscera	5.47291		Concepción	Viscera	2.3355		Concepción	Viscera	0.831632			Coquimbo	Muscle	1.2841	1.08692		Coquimbo	Viscera	0.767779	0.735747		Coquimbo
	Concepción	Viscera	0.57	1.9375	2.6225	3.3	7.75	4.6625			Concepción	Viscera	0.294194	1.25834	1.6622											Concepción	Viscera	5.4546		Concepción	Viscera	1.86598		Concepción	Viscera	0.587141			Coquimbo	Muscle	2.95442	1.43491		Coquimbo	Viscera	1.86523	1.62339		Coquimbo
	Concepción	Viscera	6.9925	0.9275	3.33	2.36	6.14	9.7775			Concepción	Viscera	7.53908	0.708709	0.627972											Concepción	Viscera	4.11083		Concepción	Viscera	0.956439		Concepción	Viscera	0.89489			Coquimbo	Muscle	11.6667	2.26803		Coquimbo	Viscera	2.61972	1.96307		Coquimbo
	Concepción	Viscera	1.38	1.3675	4.32	4.235	9.21	5.9675			Concepción	Viscera	1.00914	0.980324	1.54336											Concepción	Viscera	8.06283		Concepción	Viscera	0.832421		Concepción	Viscera	0.624158			Coquimbo	Muscle	11.2549	2.24103		Coquimbo	Viscera	2.53934	1.93191		Coquimbo
	Concepción	Viscera	7.6175	1.55	1.2475	2.725	3.9725	12.895			Concepción	Viscera	4.91452	2.18437	0.308065											Concepción	Viscera	21.5888		Concepción	Viscera	1.33391		Concepción	Viscera	0.867812			Coquimbo	Muscle	1.515	1.14852		Coquimbo	Viscera	4.15254	2.42372		Coquimbo
	Concepción	Viscera	13.5325	1.785	5.69	5.59	12.6975	20.4475			Concepción	Viscera	7.58123	0.982425	0.620981											Concepción	Viscera	5.61429		Coquimbo	Muscle	1.16822		Concepción	Viscera	0.0206497			Coquimbo	Muscle	1.58307	1.16547		Coquimbo	Viscera	0.709091	0.656228		Coquimbo
	Concepción	Viscera	5.1425	0.375		3.43	3.43	7.3025			Concepción	Viscera	13.7133		0.469702											Concepción	Viscera	4.41959		Coquimbo	Muscle	0.94165		Concepción	Viscera	0.205013			Coquimbo	Muscle	1.2215	1.06897		Coquimbo	Viscera	2.50843	1.91966		Coquimbo
	Concepción	Viscera	15.5575	2.9	8.44	8.915	19.5475	23.505			Concepción	Viscera	5.36466	1.05628	0.831632											Coquimbo	Muscle	2.59701		Coquimbo	Muscle	1.11406		Concepción	Viscera	0.188402			Coquimbo	Muscle	1.33559	1.10126		Coquimbo	Viscera	1.02941	1.02899		Coquimbo
	Concepción	Viscera	4.9475	0.3175	0.9425	2.6875	3.63	6.1825			Concepción	Viscera	15.5827	2.85146	0.587141											Coquimbo	Muscle	2.67075		Coquimbo	Muscle	0.964459		Coquimbo	Muscle	0.148338			Coquimbo	Viscera	1.86567	1.23106		Coquimbo	Viscera	0.868432	0.858935		Coquimbo
	Concepción	Viscera	3.95		1.155	2.6975	3.8525	4.305			Concepción	Viscera		2.3355	0.89489											Coquimbo	Muscle	2.23377		Coquimbo	Muscle	0.967936		Coquimbo	Muscle	0.0563334			Coquimbo	Viscera	3.27012	1.4843		Coquimbo	Viscera	1.16279	1.15082		Coquimbo
	Concepción	Viscera	6.865	2.1675	2.425	4.525	6.95	11.135			Concepción	Viscera	3.16724	1.86598	0.624158											Coquimbo	Muscle	2.99387		Coquimbo	Muscle	0.725806		Coquimbo	Muscle	0.552711			Coquimbo	Viscera	3.13269	1.46321		Coquimbo	Viscera	0.711382	0.659454		Coquimbo
	Concepción	Viscera	4.47	0.81675	2.64	2.525	5.165	5.95175			Concepción	Viscera	5.47291	0.956439	0.867812											Coquimbo	Muscle	1.57222		Coquimbo	Muscle	0.883495		Coquimbo	Muscle	1.44398			Coquimbo	Viscera	2.98103	1.4392		Coquimbo	Viscera	0.939716	0.937823		Coquimbo
	Concepción	Viscera	24.65	4.51912		0.765	0.765	37.0466			Concepción	Viscera	5.4546		0.0206497											Coquimbo	Muscle	2.69968		Coquimbo	Muscle	1.16732		Coquimbo	Muscle	1.13793			Coquimbo	Viscera	3.25648	1.48223		Coquimbo	Viscera	2.45047	1.89628		Coquimbo
	Concepción	Viscera	25.445	6.18975	4.565	3.8	8.365	40.8023			Concepción	Viscera	4.11083	0.832421	0.205013											Coquimbo	Muscle	3.65105		Coquimbo	Muscle	1.04054		Coquimbo	Muscle	1.11392			Coquimbo	Viscera	8.08319	2.00691		Coquimbo	Viscera	2.45047	1.89628		Coquimbo
	Concepción	Viscera	15.4	1.91			0	22.3075			Concepción	Viscera	8.06283													Coquimbo	Muscle	2.83007		Coquimbo	Muscle	1.29439		Coquimbo	Muscle	0.136236			Coquimbo	Viscera	4.37405	1.63541		Coquimbo	Viscera	1.24299	1.21752		Coquimbo
	Concepción	Viscera	5.775	0.2675			0	7.7375			Concepción	Viscera	21.5888													Coquimbo	Muscle	1.64687		Coquimbo	Muscle	0.844622		Coquimbo	Muscle	0.287834			Coquimbo	Viscera	1.98376	1.2565		Coquimbo	Viscera	1.26664	1.23637		Coquimbo
	Concepción	Viscera	23.18	4.12875			0	34.6662			Concepción	Viscera	5.61429													Coquimbo	Muscle	3.46296		Coquimbo	Muscle	0.723861		Coquimbo	Muscle	0.526963			Coquimbo	Viscera	1.74118	1.20304		Coquimbo	Viscera	1.09789	1.09339		Coquimbo
	Concepción	Viscera	22.6725	5.13	2.8675	3.825	6.6925	35.5225			Concepción	Viscera	4.41959	1.33391	0.188402											Coquimbo	Muscle	2.92857		Coquimbo	Muscle	0.913594		Coquimbo	Muscle	0.205686			Coquimbo	Viscera	4.39429	1.63793		Coquimbo	Viscera	1.14953	1.13936		Coquimbo
	Coquimbo	Muscle	4.35	1.675	0.535	0.625	1.16	7.82			Coquimbo	Muscle	2.59701	1.16822	0.148338											Coquimbo	Muscle	2.80713		Coquimbo	Muscle	1.28867		Coquimbo	Muscle	0.727711			Coquimbo	Viscera	4.38243	1.63646		Coquimbo	Viscera	1.13213	1.1241		Coquimbo
	Coquimbo	Muscle	4.36	1.6325		0.4325	0.4325	7.6775			Coquimbo	Muscle	2.67075		0.0563334											Coquimbo	Muscle	1.87193		Coquimbo	Muscle	1.29482		Coquimbo	Muscle	0.230808			Coquimbo	Viscera	2.834	1.41514		Coquimbo	Viscera	1.09309	1.08901		Coquimbo
	Coquimbo	Muscle	2.15	0.9625	1.2425	1.17	3.185	5.7625			Coquimbo	Muscle	2.23377	0.94165	0.552711											Coquimbo	Muscle	2.36042		Coquimbo	Muscle	1.13592		Coquimbo	Muscle	0.428916			Coquimbo	Viscera	2.53856	1.36415						0.894408	Coquimbo
	Coquimbo	Muscle	4.88	1.63	3.485	3.8825	11.2125	7.765			Coquimbo	Muscle	2.99387	1.11406	1.44398											Coquimbo	Muscle	2.37683		Coquimbo	Muscle	1.08419		Coquimbo	Muscle	0.72987			Coquimbo	Viscera	2.82579	1.41377						0.906	Coquimbo
	Coquimbo	Muscle	2.1225	1.35	1.5475	1.4925	4.785	4.205			Coquimbo	Muscle	1.57222	0.964459	1.13793											Coquimbo	Muscle	1.82857		Coquimbo	Muscle	1.05391		Coquimbo	Muscle	0.818634			Coquimbo	Viscera	2.54186	1.36474							Coquimbo
	Coquimbo	Muscle	4.1575	1.54	2.495	2.415	8.165	7.33			Coquimbo	Muscle	2.69968	0.967936	1.11392											Coquimbo	Muscle	1.2841		Coquimbo	Muscle	0.842466		Coquimbo	Muscle	0.0467944			Coquimbo	Viscera	2.48143	1.35384							Coquimbo
	Coquimbo	Muscle	5.65	1.5475	0.775	0.5625	1.3375	9.8175			Coquimbo	Muscle	3.65105	0.725806	0.136236											Coquimbo	Muscle	2.95442		Coquimbo	Muscle	1.04679		Coquimbo	Muscle	4.7097			Coquimbo	Viscera	3.18686	1.47159
	Coquimbo	Muscle	2.165	0.765	0.515	0.455	0.97	3.37			Coquimbo	Muscle	2.83007	0.883495	0.287834											Coquimbo	Muscle	11.6667		Coquimbo	Muscle	1.03552		Coquimbo	Muscle	1.18471			Coquimbo	Viscera	5.60813	1.77667
	Coquimbo	Muscle	1.3175	0.8	0.6425	0.75	1.3925	2.6425			Coquimbo	Muscle	1.64687	1.16732	0.526963											Coquimbo	Muscle	11.2549		Coquimbo	Viscera	9.08333		Coquimbo	Muscle	1.87633			Coquimbo	Viscera	5.60813	1.77667
	Coquimbo	Muscle	4.675	1.35	0.74	0.77	2.0075	9.76			Coquimbo	Muscle	3.46296	1.04054	0.205686											Coquimbo	Muscle	1.515		Coquimbo	Viscera	0.767779		Coquimbo	Muscle	1.38038			Coquimbo	Viscera	7.56957	1.96347
	Coquimbo	Muscle	4.51	1.54	2.1825	2.825	6.795	9.3375			Coquimbo	Muscle	2.92857	1.29439	0.727711											Coquimbo	Muscle	1.58307		Coquimbo	Viscera	1.86523		Coquimbo	Muscle	1.14988			Coquimbo	Viscera	1.25839	1.07962
	Coquimbo	Muscle	3.3475	1.1925	0.6275	0.53	1.1575	5.015			Coquimbo	Muscle	2.80713	0.844622	0.230808											Coquimbo	Muscle	1.2215		Coquimbo	Viscera	2.61972		Coquimbo	Muscle	1.2348			Coquimbo	Viscera	0.387173	0.728845
	Coquimbo	Muscle	2.6675	1.425	0.9325	0.675	2.225	5.1875			Coquimbo	Muscle	1.87193	0.723861	0.428916											Coquimbo	Muscle	1.33559		Coquimbo	Viscera	2.53934		Coquimbo	Muscle	0.698394			Coquimbo	Viscera	0.553097	0.820856
	Coquimbo	Muscle	2.8325	1.2	1.9325		3.5125	4.8125			Coquimbo	Muscle	2.36042		0.72987											Coquimbo	Viscera	1.86567		Coquimbo	Viscera	24.1525		Coquimbo	Viscera	0.611574			Coquimbo	Viscera	1.45484	1.13311
	Coquimbo	Muscle	4.4625	1.8775	2.17	1.9825	5.755	7.03			Coquimbo	Muscle	2.37683	0.913594	0.818634											Coquimbo	Viscera	3.27012		Coquimbo	Viscera	0.709091		Coquimbo	Viscera	0.533785
	Coquimbo	Muscle	2.88	1.575	0.131622	0.169617	0.301239	6.4375			Coquimbo	Muscle	1.82857	1.28867	0.0467944											Coquimbo	Viscera	3.13269		Coquimbo	Viscera	2.50843		Coquimbo	Viscera	0.974612
	Coquimbo	Muscle	0.325599	0.253562	2.51	3.25	5.76	1.22301			Coquimbo	Muscle	1.2841	1.29482	4.7097											Coquimbo	Viscera	2.98103		Coquimbo	Viscera	1.02941		Coquimbo	Viscera	0.866566
	Coquimbo	Muscle	5.185	1.755			0	7.6375			Coquimbo	Muscle	2.95442													Coquimbo	Viscera	3.25648		Coquimbo	Viscera	0.868432		Coquimbo	Viscera	0.794308
	Coquimbo	Muscle	3.675	0.315	2.575	2.925	5.5	4.6425			Coquimbo	Muscle	11.6667	1.13592	1.18471											Coquimbo	Viscera	8.08319		Coquimbo	Viscera	1.16279		Coquimbo	Viscera	3.28026
	Coquimbo	Muscle	2.87	0.255	3.385	3.67	7.055	3.76			Coquimbo	Muscle	11.2549	1.08419	1.87633											Coquimbo	Viscera	4.37405		Coquimbo	Viscera	0.711382		Coquimbo	Viscera	0.508099
	Coquimbo	Muscle	2.2725	1.5	1.855	1.955	5.2075	3.7725			Coquimbo	Muscle	1.515	1.05391	1.38038											Coquimbo	Viscera	1.98376		Coquimbo	Viscera	0.939716		Coquimbo	Viscera	0.390502
	Coquimbo	Muscle	2.525	1.595	1.825	1.5375	4.7375	4.12			Coquimbo	Muscle	1.58307	0.842466	1.14988											Coquimbo	Viscera	1.74118		Coquimbo	Viscera	2.45047		Coquimbo	Viscera	0.380445
	Coquimbo	Muscle	3.2675	2.675	2.725	2.8525	7.77	6.2925			Coquimbo	Muscle	1.2215	1.04679	1.2348											Coquimbo	Viscera	4.39429		Coquimbo	Viscera	2.45047		Coquimbo	Viscera	0.170166
	Coquimbo	Muscle	1.97	1.475	0.915	0.9475	3.045	4.36			Coquimbo	Muscle	1.33559	1.03552	0.698394											Coquimbo	Viscera	4.38243		Coquimbo	Viscera	1.24299		Coquimbo	Viscera	0.543121
	Coquimbo	Viscera	4.375	2.345	0.6	5.45	6.05	9.8925			Coquimbo	Viscera	1.86567	9.08333	0.611574											Coquimbo	Viscera	2.834		Coquimbo	Viscera	1.26664		Coquimbo	Viscera	0.699898
	Coquimbo	Viscera	5.9925	1.8325	1.7225	1.3225	5.905	11.0625			Coquimbo	Viscera	3.27012	0.767779	0.533785											Coquimbo	Viscera	2.53856		Coquimbo	Viscera	1.09789		Coquimbo	Viscera	0.288079
	Coquimbo	Viscera	8.145	2.6	3.135	5.8475	14.5875	14.9675			Coquimbo	Viscera	3.13269	1.86523	0.974612											Coquimbo	Viscera	2.82579		Coquimbo	Viscera	1.14953		Coquimbo	Viscera	0.538744
	Coquimbo	Viscera	6.6775	2.24	1.775	4.65	10.05	11.5975			Coquimbo	Viscera	2.98103	2.61972	0.866566											Coquimbo	Viscera	2.54186		Coquimbo	Viscera	1.13213		Coquimbo	Viscera	0.674831
	Coquimbo	Viscera	6.285	1.93	1.525	3.8725	9.49	11.9475			Coquimbo	Viscera	3.25648	2.53934	0.794308											Coquimbo	Viscera	2.48143		Coquimbo	Viscera	1.09309		Coquimbo	Viscera	0.674831
	Coquimbo	Viscera	11.4175	1.4125	1.77	42.75	47.4325	14.46			Coquimbo	Viscera	8.08319	24.1525	3.28026											Coquimbo	Viscera	3.18686						Coquimbo	Viscera	1.06714
	Coquimbo	Viscera	4.2975	0.9825	0.825	0.585	3.8425	7.5625			Coquimbo	Viscera	4.37405	0.709091	0.508099											Coquimbo	Viscera	5.60813						Coquimbo	Viscera	0.853051
	Coquimbo	Viscera	4.275	2.155		2.8575	2.8575	7.3175			Coquimbo	Viscera	1.98376		0.390502											Coquimbo	Viscera	5.60813						Coquimbo	Viscera	0.717769
	Coquimbo	Viscera	3.7	2.125	0.89	2.2325	3.1225	8.2075			Coquimbo	Viscera	1.74118	2.50843	0.380445											Coquimbo	Viscera	7.56957						Coquimbo	Viscera	2.09419
	Coquimbo	Viscera	11.535	2.625	0.51	0.525	3.6875	21.67			Coquimbo	Viscera	4.39429	1.02941	0.170166											Coquimbo	Viscera	1.25839						Coquimbo	Viscera	1.69358
	Coquimbo	Viscera	21.2	4.8375	5.7575	5	20.1525	37.105			Coquimbo	Viscera	4.38243	0.868432	0.543121											Coquimbo	Viscera	0.387173						Coquimbo	Viscera	0.440078
	Coquimbo	Viscera	5.2925	1.8675			0	10.175			Coquimbo	Viscera	2.834													Coquimbo	Viscera	0.553097
	Coquimbo	Viscera	4.855	1.9125			0	10.5075			Coquimbo	Viscera	2.53856													Coquimbo	Viscera	1.45484
	Coquimbo	Viscera	5.15	1.8225			0	9.8825			Coquimbo	Viscera	2.82579
	Coquimbo	Viscera	4.175	1.6425	1.29	1.5	5.1425	7.3475			Coquimbo	Viscera	2.54186	1.16279	0.699898
	Coquimbo	Viscera	4.175	1.6825	0.615	0.4375	2.175	7.55			Coquimbo	Viscera	2.48143	0.711382	0.288079
	Coquimbo	Viscera	3.88	1.2175	1.41	1.325	3.6675	6.8075			Coquimbo	Viscera	3.18686	0.939716	0.538744
	Coquimbo	Viscera	9.66	1.7225	2.675	6.555	9.23	13.6775			Coquimbo	Viscera	5.60813	2.45047	0.674831
	Coquimbo	Viscera	9.66	1.7225	2.675	6.555	9.23	13.6775			Coquimbo	Viscera	5.60813	2.45047	0.674831
	Coquimbo	Viscera	4.3525	0.575	2.675	3.325	6	5.6225			Coquimbo	Viscera	7.56957	1.24299	1.06714
	Coquimbo	Viscera	25.9825		11.645	14.75	30.8975	36.22			Coquimbo	Viscera		1.26664	0.853051
	Coquimbo	Viscera	3.75	2.98	1.66	1.8225	5.3725	7.485			Coquimbo	Viscera	1.25839	1.09789	0.717769
	Coquimbo	Viscera	1.2225	3.1575	5.35	6.15	18.7325	8.945			Coquimbo	Viscera	0.387173	1.14953	2.09419
	Coquimbo	Viscera	2.5	4.52	7.4925	8.4825	27.69	16.35			Coquimbo	Viscera	0.553097	1.13213	1.69358
	Coquimbo	Viscera	4.55	3.1275	0.8325	0.91	4.535	10.305			Coquimbo	Viscera	1.45484	1.09309	0.440078
[truncated: 8 more columns]
